# Supplementary material for: Transcriptome analysis of MBD5-associated neurodevelopmental disorder (MAND) neural progenitor cells reveals dysregulation of autism-associated genes
Source: Sci Rep. 2021 May 28;11:11295. doi: 10.1038/s41598-021-90798-z (PMC8163803; doi:10.1038/s41598-021-90798-z)
Supplement: Supplementary file 2 — Supplementary Information 2. [file 41598_2021_90798_MOESM2_ESM.xlsx]

## Sheet: Supplementary Data 1
gene name	base Mean	log2 fold change (lfc)	lfc standard erros	stat	p value	p adj
SOX21-AS1	336.717	2.8851	0.301255	9.57695	1e-21	2.21e-17
SOX21	559.276	3.57985	0.386243	9.26838	1.89e-20	2.08e-16
RIN2	924.366	-1.70434	0.197699	-8.62089	6.64e-18	4.89e-14
RPL29P19	79.9072	-3.43495	0.415405	-8.26892	1.35e-16	6.93e-13
LAYN	1436.44	-3.36958	0.408382	-8.25107	1.57e-16	6.93e-13
TNNT2	268.801	-2.31471	0.291513	-7.94035	2.02e-15	7.41e-12
VASN	1509.19	-1.92745	0.250668	-7.68925	1.48e-14	4.66e-11
GABRA3	105.032	2.29553	0.311384	7.37201	1.68e-13	4.63e-10
RP11-85O21.5	27.2221	4.47822	0.64554	6.93717	4e-12	9.81e-09
EOMES	121.842	4.78484	0.695671	6.87802	6.07e-12	1.34e-08
SLC9A7P1	77.1341	-2.071	0.302601	-6.844	7.7e-12	1.54e-08
LINC01060	28.0753	-4.59381	0.679878	-6.75682	1.41e-11	2.59e-08
RGMA	1405.44	2.14199	0.333119	6.4301	1.28e-10	2.16e-07
SOX11	8904.07	1.27449	0.199285	6.39529	1.6e-10	2.53e-07
JAZF1	1022.05	-1.93238	0.303232	-6.37262	1.86e-10	2.73e-07
TCERG1L	130.822	-4.35784	0.685064	-6.36121	2e-10	2.76e-07
MPPED2	174.255	2.34564	0.371462	6.31462	2.71e-10	3.51e-07
FOLH1	32.3712	4.46188	0.72698	6.13755	8.38e-10	1.03e-06
HES5	194.085	4.2344	0.70121	6.0387	1.55e-09	1.8e-06
ERICH5	973.363	-1.91758	0.318534	-6.02002	1.74e-09	1.92e-06
FAM89A	356.078	-1.68404	0.28126	-5.98747	2.13e-09	2.24e-06
CCDC80	9979.91	-2.46657	0.413554	-5.96433	2.46e-09	2.46e-06
LINC01315	59.5949	2.36733	0.406967	5.81699	5.99e-09	5.75e-06
DLK1	5956.08	4.20335	0.72433	5.80309	6.51e-09	5.98e-06
LINC01551	722.532	4.34998	0.751331	5.7897	7.05e-09	6.22e-06
SPATS2L	5975.01	-1.68744	0.293075	-5.7577	8.53e-09	7.23e-06
IL1R1	395.532	-2.5443	0.445361	-5.7129	1.11e-08	9.07e-06
MBD5	731.301	-1.08146	0.191231	-5.65523	1.56e-08	1.23e-05
LAMB2	7682.34	-1.00166	0.177785	-5.6341	1.76e-08	1.29e-05
CHST15	1311.26	-1.43491	0.254885	-5.62965	1.81e-08	1.29e-05
MPPED1	176.434	4.2339	0.751707	5.63238	1.78e-08	1.29e-05
ADTRP	74.2188	-2.383	0.43059	-5.53427	3.13e-08	2.15e-05
LGSN	58.0179	-2.99242	0.547355	-5.46707	4.58e-08	3.06e-05
UGT8	181.037	2.43425	0.447185	5.44348	5.22e-08	3.39e-05
LRIG1	2929.73	1.4584	0.269024	5.42109	5.92e-08	3.73e-05
NRARP	486.108	1.58567	0.293245	5.40731	6.4e-08	3.92e-05
TBR1	56.4352	3.8977	0.728375	5.35123	8.74e-08	5.21e-05
ATP10D	1718.53	-2.08394	0.390143	-5.34148	9.22e-08	5.35e-05
S100A13	1623.91	-1.90973	0.358313	-5.32977	9.83e-08	5.56e-05
SLC1A1	377.996	-2.06292	0.388349	-5.31203	1.08e-07	5.98e-05
CPE	11261.4	-1.98527	0.37659	-5.27169	1.35e-07	7.27e-05
MS4A4A	11.9227	-3.70038	0.705186	-5.24738	1.54e-07	8.1e-05
PLXNA2	1534.5	-1.83748	0.35161	-5.22591	1.73e-07	8.89e-05
HS3ST1	92.4441	-1.4492	0.277888	-5.21503	1.84e-07	9.05e-05
RP11-814P5.1	11.6993	-2.91453	0.558957	-5.21422	1.85e-07	9.05e-05
HPRT1	903.349	0.821135	0.157632	5.2092	1.9e-07	9.1e-05
RIMKLA	73.9844	2.22063	0.428005	5.18833	2.12e-07	9.96e-05
DOCK4	955.791	-1.00473	0.194195	-5.17382	2.29e-07	0.000103261
LHX2	1392.19	3.50249	0.676679	5.17599	2.27e-07	0.000103261
KIF26A	618.745	2.4223	0.475095	5.09856	3.42e-07	0.000151005
GHR	106.406	-1.63449	0.321509	-5.08382	3.7e-07	0.000157297
RASGRF2	1012.68	-2.37551	0.467308	-5.08339	3.71e-07	0.000157297
MAFB	1202.82	-2.46017	0.484986	-5.07265	3.92e-07	0.000162017
CHODL	65.3985	1.6775	0.330829	5.07059	3.97e-07	0.000162017
RORB	112.198	2.65616	0.525939	5.05032	4.41e-07	0.000176915
SNRPD1	3503.51	0.777311	0.156594	4.96388	6.91e-07	0.000272218
TENM3	16732.1	-0.96247	0.194467	-4.94928	7.45e-07	0.000285823
SYTL5	282.302	-2.49963	0.505223	-4.94757	7.51e-07	0.000285823
FEZF2	464.461	3.58312	0.730338	4.90611	9.29e-07	0.000347366
MYH15	134.188	-1.82784	0.373856	-4.88915	1.01e-06	0.000369409
SEMA3C	8628.39	-2.33575	0.477907	-4.88746	1.02e-06	0.000369409
SAAL1	1110.6	0.804591	0.164988	4.87665	1.08e-06	0.000383939
FAM111B	1210.62	0.872749	0.179407	4.86463	1.15e-06	0.000401559
HDC	26.4892	3.63368	0.751742	4.83368	1.34e-06	0.000462023
FABP7	3063.18	3.01029	0.627306	4.79875	1.6e-06	0.000541882
RP11-966I7.2	84.6251	3.43117	0.715986	4.79222	1.65e-06	0.000543103
ADAP2	68.5084	-1.58511	0.330664	-4.79372	1.64e-06	0.000543103
C11orf88	142.273	-3.43345	0.717652	-4.78428	1.72e-06	0.000556714
ISLR2	221.165	3.31785	0.695186	4.77261	1.82e-06	0.000581442
AHNAK	36086	-1.80835	0.384115	-4.70784	2.5e-06	0.000789004
EFEMP1	3134.83	-1.75769	0.373881	-4.7012	2.59e-06	0.000803641
ACTRT3	95.5481	-1.02635	0.21875	-4.6919	2.71e-06	0.000818023
FZD10	116.888	-3.48699	0.742777	-4.69453	2.67e-06	0.000818023
KRT15	33.43	-2.77029	0.592115	-4.67864	2.89e-06	0.000860913
ETV5	1366.93	1.31803	0.282525	4.66519	3.08e-06	0.000883399
SIDT2	1588	-0.702505	0.150525	-4.66703	3.06e-06	0.000883399
CALCOCO1	2060.15	-0.638257	0.13675	-4.66732	3.05e-06	0.000883399
GLP1R	28.1418	3.03345	0.651847	4.65363	3.26e-06	0.000922444
ARID5B	2619.55	-1.85788	0.399588	-4.64949	3.33e-06	0.000929212
LAMP3	146.922	-2.04975	0.441635	-4.64128	3.46e-06	0.00095483
LIMS2	665.309	-2.03969	0.440417	-4.63127	3.63e-06	0.000989846
LINC00404	26.7868	3.08188	0.668182	4.61234	3.98e-06	0.00107121
PRSS33	15.2265	3.1327	0.679716	4.60884	4.05e-06	0.00107626
GPR17	103.222	-2.82539	0.614804	-4.59559	4.32e-06	0.00110695
FZD10-AS1	89.8244	-3.3933	0.738149	-4.59705	4.29e-06	0.00110695
ZNF728	12.3159	3.2556	0.707943	4.59867	4.25e-06	0.00110695
PLA2R1	250.433	-1.94929	0.427678	-4.55785	5.17e-06	0.00130222
FUT9	282.823	2.54297	0.558064	4.55678	5.19e-06	0.00130222
PLA2G15	719.953	-0.599892	0.131919	-4.54743	5.43e-06	0.0013461
PRDM6	34.9788	-1.63374	0.359603	-4.54318	5.54e-06	0.0013583
ZNF670	366.057	0.856727	0.189022	4.53243	5.83e-06	0.00141357
CTD-2540F13.2	11.2319	-2.71454	0.601683	-4.51157	6.43e-06	0.00154303
GGCX	1868.97	-0.678612	0.150576	-4.50678	6.58e-06	0.00156129
KCNE1	14.8126	-2.23348	0.497728	-4.48735	7.21e-06	0.00169247
RP11-23N2.4	40.6976	-1.42654	0.318477	-4.47925	7.49e-06	0.00173949
PTPN5	198.877	2.73455	0.6122	4.46675	7.94e-06	0.00182502
RASGRF2-AS1	12.439	-2.98871	0.669806	-4.46206	8.12e-06	0.00183018
ITIH5	908.673	-2.27569	0.510047	-4.46173	8.13e-06	0.00183018
SMTNL1	24.8254	2.15453	0.483995	4.45156	8.52e-06	0.00188093
SNRPF	2801.99	0.730529	0.164107	4.45153	8.53e-06	0.00188093
DMRTA2	184.453	2.85641	0.643041	4.44204	8.91e-06	0.00192732
KLHDC8A	546.149	2.66115	0.598845	4.44381	8.84e-06	0.00192732
TMA16	1094.42	0.591574	0.133254	4.43946	9.02e-06	0.00193163
MSX2	1384.17	-2.63098	0.595582	-4.41749	9.99e-06	0.00211586
FOXN4	46.802	2.79174	0.632236	4.41565	1.01e-05	0.00211586
S100A3	53.6197	-1.88532	0.427413	-4.411	1.03e-05	0.00214149
CRYGD	67.6891	3.14781	0.715221	4.40117	1.08e-05	0.00221986
CENPU	2870.48	1.09013	0.248061	4.39459	1.11e-05	0.00226701
AMBN	48.1159	3.38659	0.772489	4.384	1.17e-05	0.00233689
DNA2	1681.87	1.02203	0.233027	4.38589	1.16e-05	0.00233689
ULK4	292.252	-0.942134	0.215726	-4.36727	1.26e-05	0.00250048
LINC00518	14.0566	-3.25256	0.745557	-4.36259	1.29e-05	0.0025317
NKAIN1	1249.84	1.6394	0.376489	4.35444	1.33e-05	0.00260447
USP35	581.406	-0.810587	0.186264	-4.35181	1.35e-05	0.00261283
BAMBI	1332.21	-2.49358	0.574276	-4.34213	1.41e-05	0.00270692
ST5	2342.71	-0.648899	0.149662	-4.33576	1.45e-05	0.00276247
HTRA1	2406.47	-1.68416	0.388896	-4.33063	1.49e-05	0.0028035
RP11-576D8.4	82.8784	2.41984	0.559985	4.32126	1.55e-05	0.00290054
TJP1	8802.22	-0.506123	0.117459	-4.30894	1.64e-05	0.00304113
PTPN14	4215.73	-1.31949	0.30696	-4.29858	1.72e-05	0.00316018
pk	2105.39	-0.76791	0.178755	-4.29587	1.74e-05	0.00317259
ANGPTL1	47.2175	2.21736	0.517126	4.28786	1.8e-05	0.00326224
HIST1H2BH	83.6863	1.22797	0.287359	4.27329	1.93e-05	0.0034546
EMX1	57.6283	3.00441	0.703706	4.26942	1.96e-05	0.0034868
RP11-627G23.1	38.1137	2.60285	0.610451	4.26382	2.01e-05	0.00354671
CPEB2	1087.98	-1.52945	0.361179	-4.23461	2.29e-05	0.00395673
RP11-85O21.2	46.8864	3.05906	0.722464	4.23421	2.29e-05	0.00395673
DIO2	394.072	-2.43597	0.575336	-4.234	2.3e-05	0.00395673
LINC01336	67.0806	-2.05402	0.487245	-4.21559	2.49e-05	0.00422768
RP11-57A19.2	96.0618	1.55045	0.367772	4.21579	2.49e-05	0.00422768
LINC01111	7.50772	-2.97325	0.706107	-4.21077	2.55e-05	0.00428598
PLEKHM1P	380.073	-0.991079	0.235692	-4.20497	2.61e-05	0.00436402
TMEM163	72.3457	1.92633	0.459888	4.18869	2.81e-05	0.00455125
FOXQ1	10.5265	-2.70233	0.645113	-4.18894	2.8e-05	0.00455125
NAE1	4312.2	0.716209	0.170972	4.18903	2.8e-05	0.00455125
ZNF835	26.9249	2.09371	0.499681	4.1901	2.79e-05	0.00455125
BACE2	861.945	-1.55111	0.371058	-4.18023	2.91e-05	0.00468945
CDKN2B	5294.23	-2.90518	0.695831	-4.17512	2.98e-05	0.00476107
GCNT4	1022.38	-2.13886	0.512959	-4.16965	3.05e-05	0.00484173
SH3BP5	251.979	-1.27691	0.307079	-4.15823	3.21e-05	0.0050539
GLYATL1	98.3397	1.8895	0.455597	4.14731	3.36e-05	0.0052635
VGLL4	2315.66	-0.670263	0.161758	-4.14361	3.42e-05	0.00531135
RHOC	4491.51	-1.55595	0.375737	-4.14106	3.46e-05	0.00533319
TENM2	4078.69	-2.34059	0.565514	-4.13887	3.49e-05	0.00534137
LINC00403	25.6498	2.88892	0.698223	4.13753	3.51e-05	0.00534137
LDB3	81.6964	-2.14408	0.519279	-4.12896	3.64e-05	0.00550625
ALCAM	7349.36	-1.54958	0.375849	-4.12288	3.74e-05	0.00557725
CECR5	1234.83	0.680405	0.165013	4.12335	3.73e-05	0.00557725
HMHA1	565.032	1.26569	0.307276	4.11906	3.8e-05	0.00563246
LRCH1	938.774	-0.981308	0.238361	-4.11689	3.84e-05	0.00564782
ST7	1116.58	-1.51442	0.368381	-4.11101	3.94e-05	0.00575532
UBE2T	1491.45	0.95121	0.231646	4.1063	4.02e-05	0.00575942
PLAGL1	2414.77	1.3396	0.326153	4.10727	4e-05	0.00575942
SNAI2	1894.42	-2.39151	0.582108	-4.10837	3.98e-05	0.00575942
ZSWIM8	2353.26	-0.672784	0.164608	-4.0872	4.37e-05	0.00621417
C15orf59-AS1	21.0663	1.9715	0.482916	4.0825	4.46e-05	0.00630077
BTG4	8.46092	-2.5208	0.617921	-4.07948	4.51e-05	0.00634254
FAM155B	135.681	1.83808	0.451122	4.07447	4.61e-05	0.00639897
MOCOS	146.77	1.81687	0.445855	4.07502	4.6e-05	0.00639897
SYNC	123.824	-2.43115	0.596918	-4.07284	4.64e-05	0.00640366
AK3P5	13.3231	-2.4397	0.602124	-4.05183	5.08e-05	0.00696338
MIAT	4374.3	1.7977	0.444133	4.04766	5.17e-05	0.0070448
ENHO	122.659	1.89555	0.469062	4.04116	5.32e-05	0.00719862
ACADL	90.5603	-1.91192	0.473545	-4.03745	5.4e-05	0.00726862
TGIF2	2273.44	0.496969	0.1235	4.02404	5.72e-05	0.0076488
ADRA1B	99.159	-2.8162	0.700118	-4.02246	5.76e-05	0.00765399
TGM2	15978.9	-2.92222	0.727002	-4.01955	5.83e-05	0.00770279
MYCN	2744.03	1.59925	0.398702	4.01114	6.04e-05	0.00788492
DOC2A	69.2124	1.65726	0.413095	4.01181	6.03e-05	0.00788492
ZNF532	7129.85	0.315289	0.0786288	4.00984	6.08e-05	0.00788492
LINC00327	81.2744	-2.39967	0.599602	-4.00211	6.28e-05	0.00809942
CHAC2	187.589	1.0401	0.26058	3.99148	6.57e-05	0.0083736
PRICKLE2	1282.25	-2.01838	0.505674	-3.99147	6.57e-05	0.0083736
SUCLG2	1354.04	0.643972	0.161462	3.98838	6.65e-05	0.00843473
MYO7B	35.8229	-2.93104	0.735585	-3.98464	6.76e-05	0.00847134
NAT8L	651.259	2.11947	0.53178	3.98561	6.73e-05	0.00847134
SGK3	103.812	-1.40389	0.352673	-3.98071	6.87e-05	0.0085639
VAMP5	223.53	-1.26595	0.318329	-3.97688	6.98e-05	0.00857909
AKAP2	61.7369	-1.31691	0.331301	-3.97497	7.04e-05	0.00857909
CNNM1	57.3031	1.93479	0.486501	3.97695	6.98e-05	0.00857909
INSM2	22.2247	2.97095	0.74738	3.97516	7.03e-05	0.00857909
PCAT1	12.2957	-2.02495	0.509973	-3.97071	7.17e-05	0.00859164
RCOR2	1702.04	1.35305	0.340638	3.97209	7.12e-05	0.00859164
LINC00391	7.23818	2.67156	0.672737	3.97118	7.15e-05	0.00859164
TANC1	3213.77	-1.2297	0.310335	-3.96248	7.42e-05	0.00884519
CACNG7	484.921	2.22111	0.560993	3.95925	7.52e-05	0.00891763
DCDC2	770.254	-2.01331	0.508827	-3.95676	7.6e-05	0.00896286
OXTR	1045.41	-2.52918	0.639652	-3.95399	7.69e-05	0.00901906
MPV17L	88.0338	1.30801	0.331606	3.94447	8e-05	0.00933517
GMNN	2149.49	0.835399	0.211912	3.9422	8.07e-05	0.00934576
NIPAL2	189.184	-1.78695	0.453347	-3.94168	8.09e-05	0.00934576
CTC-526N19.1	62.1545	-1.99662	0.506722	-3.94027	8.14e-05	0.00935188
CFTR	597.504	-2.60629	0.661787	-3.93827	8.21e-05	0.00938135
USP44	812.658	2.23508	0.568997	3.92811	8.56e-05	0.00971298
NR2F2-AS1	163.71	-1.9516	0.496915	-3.92744	8.59e-05	0.00971298
ACTR3C	26.4529	-2.11125	0.538126	-3.92334	8.73e-05	0.00982955
RAB30	752.427	-0.820931	0.2096	-3.91666	8.98e-05	0.0100037
CELF5	210.772	2.16796	0.553413	3.91744	8.95e-05	0.0100037
C2orf48	63.2073	1.94376	0.496861	3.91208	9.15e-05	0.0100933
TRIP6	2376.73	-0.565498	0.144543	-3.91232	9.14e-05	0.0100933
LRRC32	1022.83	-2.77507	0.710026	-3.90841	9.29e-05	0.010197
CENPV	3096.45	1.39416	0.35751	3.89965	9.63e-05	0.0105205
MRPL42	2862.47	0.604473	0.1551	3.89731	9.73e-05	0.0105705
AC092597.3	6.82468	-2.32354	0.59651	-3.89523	9.81e-05	0.0106094
CNBP	9458.7	0.483325	0.124484	3.88262	0.000103335	0.0110005
RP3-332B22.1	18.581	-2.65048	0.68231	-3.88457	0.000102513	0.0110005
HPSE2	152.864	2.93367	0.755765	3.88173	0.000103717	0.0110005
RP5-821D11.7	199.112	0.673262	0.173355	3.88373	0.000102868	0.0110005
MIR22HG	1276.37	-2.1108	0.544061	-3.87971	0.000104583	0.0110393
RP5-963E22.4	10.2015	2.78924	0.721131	3.86787	0.000109792	0.0115339
OPTN	3872.68	-1.31991	0.341543	-3.86454	0.000111299	0.0116368
PIM1	1869.59	0.857872	0.222243	3.86007	0.000113355	0.0117405
VAX1	528.921	2.44456	0.633205	3.86061	0.000113105	0.0117405
TUBAP2	48.1526	1.31127	0.340428	3.85184	0.000117236	0.0120857
FAM114A1	1713.56	-1.83964	0.47803	-3.84837	0.000118906	0.0122008
TKTL1	88.7244	2.56823	0.667741	3.84615	0.000119988	0.0122549
SPIDR	1497.17	0.586921	0.152726	3.84298	0.000121552	0.0123553
SNTB1	561.821	-1.52425	0.39686	-3.84077	0.000122651	0.0123553
APLP2	46061.4	-0.91925	0.23929	-3.84157	0.000122251	0.0123553
C6	7.38073	-2.58715	0.674425	-3.83608	0.000125014	0.0123842
DUSP4	2112.79	1.47392	0.384199	3.83634	0.000124881	0.0123842
TRADD	84.1713	-2.17764	0.567723	-3.83575	0.000125183	0.0123842
KRT19	9660.69	-2.28417	0.595451	-3.83604	0.000125035	0.0123842
PCNA	7617.85	0.863176	0.225608	3.826	0.000130242	0.0127701
SIRT2	966.995	-0.724289	0.189288	-3.82639	0.000130036	0.0127701
HRH3	15.8851	2.57193	0.672625	3.82371	0.000131457	0.0128322
RP11-57K17.1	14.6217	-1.79708	0.470395	-3.82037	0.000133251	0.01295
TGFB2	6709.28	-2.29267	0.601056	-3.8144	0.000136513	0.0131795
SH2D4A	463.756	-2.0819	0.545875	-3.81387	0.000136808	0.0131795
EDN2	20.7542	-2.53758	0.666713	-3.80611	0.000141169	0.0135405
RP11-316N24.2	8.19415	2.90785	0.764268	3.80475	0.000141949	0.0135514
FBXL14	667.492	0.991641	0.260699	3.80377	0.000142511	0.0135514
SLCO5A1	161.153	1.70857	0.449673	3.79958	0.000144941	0.0137233
TFAP4	516.038	1.07677	0.284426	3.78577	0.000153231	0.0143848
COMP	13.4893	-2.42855	0.641439	-3.7861	0.00015303	0.0143848
CTB-78F1.2	18.4723	-2.40859	0.636501	-3.78411	0.000154257	0.0144198
RP11-865I6.2	11.5616	-2.86035	0.756519	-3.78093	0.000156244	0.0145439
GAD2	72.0142	2.90206	0.769766	3.77005	0.000163213	0.0151288
AGPAT3	1566.03	-0.747094	0.198319	-3.76712	0.000165139	0.0152432
MLANA	56.4178	-2.45854	0.653	-3.765	0.00016655	0.0152905
ARNTL	391.466	-1.28866	0.342341	-3.76427	0.000167038	0.0152905
SPTLC3	717.301	-2.45023	0.651148	-3.76293	0.000167932	0.0153089
HILPDA	618.815	0.777574	0.206935	3.75757	0.000171568	0.015576
SCUBE1	2254.14	2.60979	0.69516	3.75423	0.000173876	0.0157208
ALPL	1972.35	2.06562	0.550744	3.7506	0.000176408	0.0158847
IGSF21	35.7846	2.4553	0.65542	3.74616	0.000179565	0.0160803
KRT18P11	13.623	-2.4432	0.652303	-3.74549	0.000180039	0.0160803
TNFRSF19	4641.93	-1.61715	0.432912	-3.73553	0.000187321	0.0166632
SNRPE	2688.44	0.59124	0.158496	3.73032	0.000191236	0.0167415
FSTL1	45556.7	-1.32331	0.354534	-3.73254	0.000189562	0.0167415
GPR115	205.956	-2.6923	0.721566	-3.7312	0.000190573	0.0167415
SLCO4A1	105.049	2.39464	0.641797	3.73115	0.000190608	0.0167415
ANKRD42	411.656	-0.683125	0.183412	-3.72454	0.000195669	0.0170619
SOX2	5006.53	1.80827	0.485731	3.72278	0.000197038	0.0171136
YBX1P10	407.784	0.528131	0.14224	3.71295	0.000204859	0.0177231
TMEM200A	838.949	-1.19017	0.321019	-3.70748	0.000209335	0.0180396
CALN1	59.5803	2.10924	0.570986	3.69404	0.000220722	0.0189469
POLR2D	2315.03	0.588473	0.159444	3.69078	0.000223567	0.0190429
NMRK2	200.831	2.16599	0.586819	3.69108	0.000223307	0.0190429
RFC4	1994.4	0.887087	0.240496	3.68858	0.000225513	0.0191347
PHYH	595.849	0.924153	0.250711	3.68612	0.000227697	0.0192461
FANCA	1624.25	0.7763	0.210756	3.68341	0.00023013	0.0193775
EDAR	41.3384	-2.45036	0.666544	-3.67622	0.000236713	0.0197808
CCPG1	403.464	-1.00045	0.27213	-3.67637	0.000236576	0.0197808
RP11-262H14.3	29.5085	2.59893	0.707954	3.67104	0.000241562	0.0201098
P4HA2	774.669	-1.81066	0.493587	-3.66837	0.000244099	0.0202446
SFRP1	11938.3	1.42471	0.389207	3.66055	0.000251674	0.0207947
RGR	7.38084	2.74935	0.75281	3.65212	0.000260085	0.0214095
VLDLR	2759.85	-1.40154	0.383947	-3.65034	0.000261894	0.0214782
RP11-23J9.5	62.0229	-0.970559	0.266051	-3.64801	0.000264276	0.0215933
FOXG1	3048.96	2.80854	0.770121	3.64688	0.000265445	0.0216088
C8orf4	1793.65	-1.87721	0.515492	-3.64159	0.000270962	0.0218963
FBRS	2176.86	-0.580745	0.159464	-3.64185	0.000270684	0.0218963
MCM7	12636	0.986846	0.271406	3.63605	0.000276848	0.0221288
RP11-364B14.3	45.3988	1.90345	0.523367	3.63693	0.000275908	0.0221288
SNX22	92.2067	0.94633	0.260153	3.63759	0.000275205	0.0221288
CTB-60B18.12	11.3509	-2.34947	0.646775	-3.6326	0.000280585	0.0223465
CHCHD3	2546.75	0.417741	0.115039	3.63129	0.000282007	0.022379
SLC29A1	1522.06	1.19149	0.32825	3.62981	0.000283634	0.0224274
PARD6A	89.3106	1.59547	0.439868	3.62716	0.000286552	0.0224969
EIF4EP2	38.139	1.1125	0.306661	3.62777	0.000285876	0.0224969
HAUS6	2756.65	0.743022	0.204924	3.62584	0.000288022	0.0225321
FCRLA	8.37967	-2.49473	0.689096	-3.62029	0.000294269	0.0227785
MAST4	1027.73	-1.28238	0.354153	-3.62098	0.00029349	0.0227785
PLEC	11697.9	-1.10454	0.305054	-3.6208	0.000293697	0.0227785
ELP5	1358.12	0.480389	0.13307	3.61005	0.000306139	0.0236145
CITED2	5835.41	-0.89777	0.2492	-3.6026	0.000315049	0.0241643
KIFC3	2378.41	-1.8183	0.504765	-3.60226	0.000315457	0.0241643
TMEM154	282.586	-2.16249	0.600668	-3.60014	0.000318052	0.0242787
FAS	506.662	-1.287	0.357615	-3.59883	0.000319648	0.0243164
44O77	2152.96	1.83557	0.510358	3.59664	0.000322358	0.0244383
RP3-395M20.12	78.1075	2.38696	0.664232	3.59357	0.000326182	0.0246032
NPR3	511.557	-2.35579	0.655805	-3.59221	0.000327879	0.0246032
GINS2	1774.25	0.884409	0.246178	3.59255	0.000327454	0.0246032
COQ3	313.413	0.578118	0.16101	3.59057	0.000329951	0.0246747
AC144831.1	66.0722	-1.05192	0.293418	-3.58507	0.000336988	0.0251158
GAREML	950.161	1.42693	0.398378	3.58184	0.000341188	0.0253432
MATN2	1898.25	-1.59227	0.445252	-3.57611	0.000348743	0.0258175
KDM1A	10809.7	0.456472	0.127692	3.57478	0.000350519	0.0258622
GPR149	10.2479	2.70554	0.757782	3.57033	0.000356527	0.0262178
SAP30	525.145	0.881459	0.247074	3.56759	0.00036028	0.0264057
HIPK3	2601.05	-0.955874	0.268051	-3.56602	0.000362447	0.0264766
IL1RL2	4.97663	-2.44954	0.687269	-3.56417	0.000365014	0.0264899
WNT7B	703.25	2.59519	0.728137	3.56415	0.00036503	0.0264899
DST	17404	-1.10142	0.309297	-3.56105	0.00036937	0.026717
GALNT14	56.5638	1.86759	0.524715	3.55924	0.000371931	0.0268142
PPAT	2755.83	0.709897	0.199667	3.55541	0.000377385	0.0271189
FAM181A	129.813	2.28336	0.642637	3.5531	0.000380714	0.0272693
ZNF710	1015.42	0.524031	0.147543	3.5517	0.000382748	0.0272699
CDH20	797.896	2.25302	0.634406	3.55139	0.000383195	0.0272699
EDN1	1489.15	-1.94361	0.547851	-3.5477	0.000388616	0.0275667
SOX1	573.657	2.69016	0.759411	3.54242	0.000396468	0.0280336
ENTPD3	132.372	-2.59307	0.732841	-3.53838	0.000402583	0.0282636
IQUB	60.0853	-1.35587	0.383348	-3.5369	0.000404846	0.0282636
IFNE	12.5353	-2.05896	0.582051	-3.53743	0.000404044	0.0282636
RMI1	1182.12	0.735094	0.207695	3.5393	0.000401187	0.0282636
VSNL1	44.4259	1.94892	0.551268	3.53534	0.000407248	0.0283416
LINC00920	24.1585	-1.99334	0.564115	-3.53357	0.00040999	0.0284427
DMRTA1	926.6	2.0609	0.584035	3.52872	0.000417569	0.0287875
XXbac-B461K10.4	27.0264	-1.56538	0.443553	-3.5292	0.000416823	0.0287875
CCDC96	79.6353	-0.955625	0.27138	-3.52136	0.000429346	0.0295072
RP1-93H18.1	38.5585	-1.36523	0.387993	-3.5187	0.00043366	0.0297111
AFAP1L1	290.826	-1.75015	0.49799	-3.51442	0.000440713	0.0301008
FLNB-AS1	213.161	-1.77407	0.50581	-3.50739	0.000452531	0.0308126
GOLIM4	3929.03	-0.722633	0.206312	-3.50263	0.000460695	0.031272
S100A16	2287.76	-2.10626	0.60176	-3.50016	0.000464981	0.0313699
TMEM106A	92.838	-1.08326	0.309463	-3.50045	0.000464478	0.0313699
UCN2	179.144	-2.34147	0.669173	-3.49905	0.000466921	0.0314047
TTLL2	10.8817	2.3615	0.67632	3.49168	0.000479989	0.0321855
MPP4	58.6924	-2.32658	0.66649	-3.4908	0.000481577	0.0321942
IPO5P1	647.144	0.782958	0.224402	3.48908	0.000484687	0.0323042
PTBP2	2559.93	1.06458	0.305438	3.48542	0.000491373	0.0326512
TMED7-TICAM2	5.70215	-2.17814	0.625601	-3.48167	0.000498291	0.0327256
AP001189.4	24.5945	-2.54236	0.730229	-3.4816	0.000498428	0.0327256
ALOX5AP	71.4231	-2.57309	0.738762	-3.48298	0.000495862	0.0327256
TMEM179	104.004	1.86128	0.53456	3.48189	0.000497889	0.0327256
RP11-177G23.2	10.8483	-2.06505	0.593407	-3.47998	0.000501445	0.0328261
ZNF641	1080.7	-0.682985	0.196309	-3.47913	0.000503038	0.0328329
HSPD1P11	32.9362	-2.18956	0.630221	-3.47426	0.000512255	0.0332423
GPR37	444.347	-1.73399	0.49914	-3.47396	0.000512837	0.0332423
SMOC1	442.009	2.33438	0.672202	3.47273	0.000515186	0.0332423
RP11-16K12.1	8.96756	-2.64153	0.760667	-3.47265	0.000515338	0.0332423
TIGD3	35.8704	1.65506	0.476946	3.47012	0.000520223	0.0333332
FGF9	108.295	1.90225	0.548142	3.47036	0.00051977	0.0333332
WFDC21P	77.0751	-2.20185	0.634617	-3.46958	0.00052128	0.0333332
RP11-158I9.5	6.09791	-2.62002	0.755462	-3.4681	0.000524149	0.0334198
LEPR	888.891	-0.81053	0.234128	-3.46191	0.000536357	0.0334459
KCNQ1OT1	950.623	-1.11902	0.323154	-3.46281	0.00053457	0.0334459
GALNT18	297.405	-1.21118	0.349744	-3.46305	0.000534095	0.0334459
KIAA1462	751.621	-1.64902	0.476188	-3.46297	0.000534243	0.0334459
RP11-245J24.1	26.3652	2.42942	0.701772	3.46184	0.000536493	0.0334459
BEST3	41.7289	-2.36905	0.683308	-3.46704	0.000526227	0.0334459
CTAGE1	9.62825	-2.59072	0.747754	-3.46467	0.000530879	0.0334459
ILF3	27706.2	0.511117	0.147647	3.46174	0.000536687	0.0334459
TTBK1	159.761	2.31144	0.667977	3.46036	0.000539463	0.0335242
RP11-85O21.4	8.72045	2.60367	0.753575	3.4551	0.000550095	0.0340889
KANK4	1173.4	-2.21704	0.642203	-3.45225	0.000555932	0.0343541
ST3GAL5	820.462	-1.68411	0.488431	-3.44801	0.000564739	0.0348009
TRAM2	4962.28	-1.14758	0.333143	-3.4447	0.000571686	0.0351308
TES	4437.37	-2.18838	0.635773	-3.44208	0.000577262	0.0353749
FAM198A	54.5364	1.75787	0.510952	3.44037	0.000580915	0.0355002
NUP35	700.098	0.804576	0.234021	3.43805	0.000585921	0.0356305
GSX2	41.1857	2.60537	0.757841	3.43788	0.000586278	0.0356305
ZC4H2	1170.72	0.580027	0.168821	3.43575	0.000590921	0.0357691
KCNJ11	73.8951	2.03726	0.593285	3.43386	0.000595043	0.0357691
RPS6KL1	184.996	1.43792	0.418631	3.43482	0.00059295	0.0357691
PPP1R14A	120.495	-1.89913	0.553053	-3.4339	0.000594971	0.0357691
LDLRAP1	867.641	-0.738853	0.215513	-3.42835	0.000607254	0.0364039
FLVCR1-AS1	120.498	1.46587	0.427708	3.42727	0.000609682	0.0364504
ADAM19	6659.25	-1.78675	0.521553	-3.42582	0.000612956	0.0365471
RAB7B	146.835	-1.74803	0.510425	-3.42466	0.000615578	0.0366045
PTGS1	34.7887	1.87375	0.547467	3.42259	0.000620285	0.0367152
ETS1	3680.41	-2.01756	0.589766	-3.42095	0.000624032	0.0367152
TSPAN9	2228.02	-0.821017	0.239939	-3.42177	0.000622148	0.0367152
SMAD7	710.068	-1.38397	0.404562	-3.42092	0.000624098	0.0367152
RP11-140H17.2	7.54452	-2.0386	0.596228	-3.41916	0.000628139	0.0368547
FEZF1	430.261	2.42575	0.709666	3.41815	0.000630472	0.0368935
GATA2	142.29	-2.48534	0.727284	-3.41729	0.000632473	0.0369127
SUV39H2	1352.56	0.63414	0.185623	3.41627	0.000634843	0.0369532
CH17-472G23.4	217.815	-1.40448	0.411448	-3.41351	0.000641312	0.0372025
CTGF	36447.6	-1.87241	0.548643	-3.41281	0.000642968	0.0372025
SGK1	489.021	-1.71122	0.501486	-3.41229	0.000644185	0.0372025
IGFN1	314.732	-2.62809	0.770558	-3.41063	0.000648119	0.0372347
MFNG	104.025	1.84869	0.541951	3.41118	0.000646834	0.0372347
RP11-264I13.2	19.5557	-2.04082	0.598585	-3.40941	0.000651028	0.0373048
CTBS	277.947	-0.94316	0.2772	-3.40246	0.000667826	0.0378312
TGFB2-AS1	381.549	-2.20646	0.648139	-3.40431	0.00066332	0.0378312
PDGFRB	5987.49	-1.57162	0.461684	-3.4041	0.000663833	0.0378312
LRRC19	12.6614	2.12263	0.623731	3.40312	0.000666209	0.0378312
KRT8P11	23.339	-2.23493	0.657068	-3.40136	0.000670505	0.0378312
LINC00346	141.602	-1.58524	0.466013	-3.4017	0.000669672	0.0378312
EMX2	1442.99	2.35852	0.693576	3.40052	0.000672582	0.0378516
MYLK4	192.607	-1.81135	0.533284	-3.3966	0.00068228	0.0382354
DNAAF2	1040.61	0.486709	0.143391	3.39429	0.000688067	0.0382354
CKB	10701	1.75819	0.517904	3.39482	0.00068673	0.0382354
KCNAB3	170.038	1.481	0.436312	3.39437	0.000687859	0.0382354
RP11-640N20.6	17.3541	2.51643	0.741353	3.39438	0.000687845	0.0382354
MCM2	6989.93	1.0777	0.317587	3.39341	0.00069029	0.0382625
C11orf63	147.704	-1.41804	0.418026	-3.39222	0.000693277	0.0383318
AGBL4	16.3977	1.90714	0.562912	3.38798	0.000704083	0.0385889
BAI1	196.069	1.78747	0.528168	3.38429	0.000713628	0.0385889
VLDLR-AS1	141.197	-1.0926	0.322625	-3.3866	0.000707632	0.0385889
C1QTNF4	54.004	1.63022	0.481792	3.38365	0.000715281	0.0385889
EED	1059.21	0.509381	0.150533	3.38386	0.000714756	0.0385889
DBX2	11.8057	2.47287	0.730841	3.3836	0.000715419	0.0385889
NME4	5389.99	0.4948	0.146163	3.38527	0.000711091	0.0385889
GPRC5B	2114.76	1.33683	0.394762	3.38643	0.000708092	0.0385889
FAM64A	2600.93	1.31513	0.388082	3.38879	0.000702014	0.0385889
KCNK6	235.062	-2.36925	0.699639	-3.38639	0.000708188	0.0385889
LRRC15	48.2861	-2.4498	0.724476	-3.38149	0.000720948	0.0387923
RREB1	1630.61	-0.806005	0.23866	-3.37721	0.000732263	0.0393052
PRKRIRP8	17.1993	-2.02844	0.601154	-3.37425	0.000740167	0.0395811
FAR2P2	61.6072	1.4702	0.435983	3.37215	0.000745843	0.0395811
EXOSC7	1296.13	0.58821	0.174395	3.37286	0.000743922	0.0395811
ACTA2-AS1	91.4419	-2.28432	0.677427	-3.37206	0.000746092	0.0395811
RAPGEF3	448.473	-1.25891	0.373347	-3.37195	0.000746373	0.0395811
TMEM234	332.298	-0.519385	0.1543	-3.36608	0.000762437	0.0399528
ORC1	1424.71	1.07894	0.320435	3.3671	0.000759636	0.0399528
CDC7	1831.32	1.08975	0.3235	3.36862	0.000755452	0.0399528
RP11-617F23.1	419.053	1.02613	0.304739	3.36725	0.000759206	0.0399528
ITPRIPL2	1264.56	-1.14865	0.341185	-3.36666	0.000760853	0.0399528
NABP1	2422.05	-2.19308	0.652653	-3.36025	0.000778731	0.0407099
C4orf46	1646.37	0.598712	0.178229	3.35924	0.000781576	0.040762
ACTR8	1702.41	-0.69765	0.207836	-3.35674	0.00078868	0.040939
KRT9	11.981	-2.55211	0.760148	-3.35738	0.000786849	0.040939
CCNB1IP1	3123.36	0.629885	0.187688	3.35602	0.00079074	0.0409496
LRCOL1	8.43867	2.41413	0.719912	3.35337	0.000798342	0.0412352
GEMIN2	554.317	0.678457	0.202356	3.3528	0.000799994	0.0412352
EZH2	3815.06	0.833767	0.24887	3.35022	0.000807485	0.0414589
FLJ42969	22.1602	-2.09119	0.624354	-3.34936	0.000809972	0.0414589
PLAC4	15.5695	-1.60329	0.478608	-3.3499	0.000808415	0.0414589
ARHGAP10	1536.54	-1.46423	0.437271	-3.34856	0.000812332	0.0414835
CLN5	392.75	-0.623099	0.186153	-3.34724	0.00081622	0.0415857
CPEB4	1166.87	-0.90988	0.27236	-3.34073	0.000835583	0.042393
FGF19	55.4445	2.48	0.742375	3.34062	0.000835908	0.042393
PTPRE	326.498	-1.96218	0.587634	-3.33912	0.000840446	0.0425254
DLC1	3681.27	-1.80801	0.542224	-3.33443	0.000854737	0.042953
ZNF99	6.61647	2.58477	0.775094	3.33478	0.000853657	0.042953
COL18A1	19882.9	-1.04353	0.312846	-3.3356	0.000851159	0.042953
DHX9	15227.3	0.362941	0.108958	3.33101	0.000865321	0.0432876
UTP18	2052.37	0.484469	0.14542	3.33152	0.000863729	0.0432876
SLC4A2	3821.93	-0.704317	0.211549	-3.32934	0.000870521	0.0434492
SPSB1	2351.83	-2.10194	0.631906	-3.32635	0.000879921	0.0435572
CFAP45	59.9713	-1.4014	0.421409	-3.32551	0.000882556	0.0435572
AC010729.1	42.7443	1.13582	0.341426	3.32669	0.000878825	0.0435572
GPR27	271.947	1.28634	0.386757	3.32597	0.000881101	0.0435572
RP11-522B15.3	43.1652	-1.88188	0.565673	-3.32679	0.000878517	0.0435572
C1orf198	7442.51	-1.23059	0.370333	-3.32293	0.000890773	0.0437669
PROSER1	3739.33	0.331268	0.0996845	3.32316	0.000890023	0.0437669
SGK223	4748.11	-1.73921	0.523499	-3.32229	0.000892831	0.0437706
SLC12A9	1287.63	-0.941324	0.283566	-3.3196	0.000901481	0.0439019
RP11-253M7.6	13.9843	-2.44009	0.734869	-3.32045	0.00089874	0.0439019
SAMHD1	420.48	1.20181	0.362006	3.31987	0.000900602	0.0439019
ORC4	1164.65	-0.655515	0.197624	-3.31699	0.000909928	0.0441988
RP11-253M7.1	120.597	-2.27606	0.686289	-3.31648	0.000911583	0.0441988
RNF175	455.598	1.42264	0.429477	3.31249	0.000924703	0.0447365
SH3RF2	341.122	-1.94884	0.588494	-3.31157	0.000927751	0.0447777
RN7SKP116	7.40174	-2.45755	0.742374	-3.3104	0.000931642	0.0447777
PARVA	4385.55	-0.875055	0.264302	-3.31081	0.000930252	0.0447777
GRIA4	209.003	1.52322	0.460281	3.30932	0.000935215	0.0448517
WIPI1	948.47	-1.27332	0.384857	-3.30856	0.000937766	0.0448765
LGALS8	1342.56	-0.56269	0.170122	-3.30757	0.000941092	0.0449382
MATK	9.64865	2.16345	0.654691	3.30454	0.000951335	0.0453291
PAX8	128.73	-2.00413	0.60711	-3.30109	0.000963087	0.0457902
RRM1	7457.33	0.682897	0.206932	3.3001	0.000966519	0.0458546
SFMBT1	624.638	0.735076	0.222837	3.29872	0.000971261	0.0459626
LSM5	1956.86	0.652692	0.197892	3.29823	0.000972964	0.0459626
MAGOH	1201	0.503559	0.15284	3.29467	0.000985369	0.0460921
WNT9A	470.272	-1.58815	0.481816	-3.29617	0.000980139	0.0460921
FN1	337709	-2.40238	0.729221	-3.29445	0.000986151	0.0460921
ESM1	72.6262	-2.33244	0.707607	-3.29624	0.000979877	0.0460921
HERPUD1	1997.84	-1.36739	0.41497	-3.29514	0.000983715	0.0460921
HLF	9.47121	1.93263	0.586773	3.29366	0.000988905	0.0461231
RANBP1	6191.41	0.776338	0.235802	3.29233	0.000993619	0.0462452
RGS11	60.4558	1.39135	0.422792	3.29085	0.00099884	0.0462929
GATSL3	65.4416	-1.14798	0.348802	-3.29121	0.00099757	0.0462929
RP5-1148A21.3	52.6315	-1.95989	0.596421	-3.28609	0.0010159	0.0469849
KHK	91.0347	1.04775	0.319084	3.28361	0.00102488	0.0472021
RBMX	16926.8	0.622531	0.189566	3.28397	0.00102354	0.0472021
TMPO-AS1	224.739	0.824371	0.251234	3.28129	0.00103335	0.0473945
CTNS	872.643	-0.565877	0.172443	-3.28154	0.00103243	0.0473945
PPIC	512.878	-1.72541	0.526199	-3.279	0.00104175	0.047582
CCDC3	713.763	-1.97763	0.603069	-3.27927	0.00104075	0.047582
BLACAT1	583.413	2.20894	0.674053	3.2771	0.00104878	0.0476078
RHOQ	2478.25	-0.723857	0.220907	-3.27675	0.00105008	0.0476078
GPR111	101.953	-2.31704	0.707164	-3.27652	0.00105095	0.0476078
OTUD1	308.494	-1.15541	0.352487	-3.27787	0.00104593	0.0476078
PSPHP1	66.4958	-2.53988	0.775488	-3.2752	0.00105587	0.047635
FHOD3	1159.54	1.53664	0.469101	3.27572	0.00105393	0.047635
CTD-2034I21.2	7.16893	2.11378	0.646135	3.27142	0.0010701	0.0481785
NTF4	128.66	-2.20331	0.673632	-3.2708	0.00107245	0.0481861
UNG	2873.23	0.940151	0.2875	3.27009	0.00107512	0.0482078
SLC30A3	23.2964	1.87271	0.572902	3.26881	0.00108002	0.0483292
TDP1	1723.12	0.538775	0.16495	3.2663	0.00108964	0.0486611
GAPDHP21	29.0523	-1.53454	0.470646	-3.26049	0.00111219	0.0495569
DND1P1	19.8392	1.65017	0.50619	3.25998	0.00111419	0.0495569
FAM214A	1198.29	-0.78385	0.24058	-3.25817	0.00112134	0.0497744
SPTB	335.813	-1.67603	0.51469	-3.25639	0.00112839	0.049987
