# Supplementary material for: Transcriptome analysis of MBD5-associated neurodevelopmental disorder (MAND) neural progenitor cells reveals dysregulation of autism-associated genes
Source: Sci Rep. 2021 May 28;11:11295. doi: 10.1038/s41598-021-90798-z (PMC8163803; doi:10.1038/s41598-021-90798-z)
Supplement: Supplementary file 3 — Supplementary Information 3. [file 41598_2021_90798_MOESM3_ESM.xlsx]

## Sheet: Chromosome 
Term	Overlap	P-value	Odds Ratio	Combined Score	Genes
chr10	24/1074	0.737683	0.897445	0.27304	ITIH5;SUV39H2;EMX2;PHYH;HPSE2;KIAA1462;HTRA1;GAD2;ARID5B;LDB3;VAX1;ACTA2-AS1;PTPRE;CNNM1;TCERG1L;BAMBI;CHST15;ZSWIM8;FAS;CCDC3;DNA2;RGR;OTUD1;OPTN
chr3	33/1513	0.81147	0.875943	0.182991	GPR27;LRRC15;OXTR;ULK4;GOLIM4;PRICKLE2;GATA2;FSTL1;SOX2;EXOSC7;FAM198A;FLNB-AS1;ALCAM;UCN2;LAMP3;SH3BP5;LRIG1;FEZF2;EOMES;RFC4;ENTPD3;SFMBT1;LAMB2;CNBP;MYH15;ACTR8;ETV5;CCDC80;GPR149;SUCLG2;ACTRT3;VGLL4;MCM2
chr13	12/613	0.839483	0.786179	0.137557	PROSER1;LRCH1;SOX1;FGF9;SOX21-AS1;TNFRSF19;ALOX5AP;LINC00403;LINC00327;SOX21;LINC00346;CLN5
chr18	7/411	0.889451	0.684001	0.0801317	CTAGE1;FHOD3;SNRPD1;CDH20;MOCOS;ZNF532;SMAD7
chr21	6/365	0.894727	0.660175	0.0734357	CHODL;COL18A1;BACE2;KCNE1;PLAC4;AGPAT3
chr11	34/1651	0.897851	0.827051	0.089116	BTG4;USP35;AHNAK;GALNT18;LRRC32;ETS1;MS4A4A;ARNTL;C1QTNF4;KCNQ1OT1;C11ORF88;GRIA4;TIGD3;C11ORF63;RRM1;GLYATL1;KCNJ11;EED;APLP2;SAAL1;LAYN;PARVA;HIPK3;FAM111B;RAB30;FOLH1;ST5;FGF19;MPPED2;ANKRD42;PTPN5;RCOR2;SMTNL1;SIDT2
chr4	20/1031	0.901137	0.779062	0.0810989	CENPU;TENM3;FAM114A1;AMBN;GSX2;ATP10D;C4ORF46;LINC01060;TMA16;HS3ST1;TMEM154;SAP30;UGT8;ARHGAP10;PPAT;CCDC96;CPE;RNF175;NAT8L;CPEB2
chr2	36/1751	0.906109	0.82569	0.0814098	GALNT14;C2ORF48;TMEM163;KHK;FAR2P2;ORC4;IL1RL2;EFEMP1;ACADL;POLR2D;ST3GAL5;CHAC2;GPR17;EMX1;MBD5;MPP4;SLC30A3;IL1R1;FN1;MYO7B;SOX11;TBR1;EDAR;TANC1;CRYGD;MYCN;PAX8;GGCX;VSNL1;SPATS2L;NABP1;NUP35;PLA2R1;VAMP5;LIMS2;RHOQ
chr14	16/898	0.939658	0.715557	0.0445359	RPS6KL1;LINC01551;DNAAF2;FOXG1;GEMIN2;DIO2;SPTB;CCNB1IP1;DLK1;TMEM179;KIF26A;TDP1;SMOC1;INSM2;FAM181A;CKB
chr8	17/996	0.964394	0.685473	0.0248523	DUSP4;LINC01111;SH2D4A;C8ORF4;SLCO5A1;PCAT1;SPIDR;ERICH5;SFRP1;NIPAL2;DLC1;SNAI2;SGK3;FLJ42969;SNTB1;MATN2;PLEC
chr16	19/1113	0.971446	0.685581	0.0198609	GINS2;DOC2A;TRADD;MPV17L;FANCA;NME4;PRSS33;VASN;HERPUD1;ITPRIPL2;PLA2G15;GPRC5B;PARD6A;TFAP4;LINC00920;KIFC3;NAE1;RGS11;FBRS
chr6	25/1416	0.976057	0.709051	0.0171837	GLP1R;TMEM200A;CITED2;GMNN;TRAM2;TTBK1;CTGF;MYLK4;FOXQ1;FUT9;LINC00518;PLAGL1;PIM1;RREB1;EDN1;DST;DCDC2;COQ3;TTLL2;LGSN;FABP7;HIST1H2BH;ADTRP;SLC29A1;SGK1
chr5	21/1265	0.984258	0.666698	0.0105787	PDGFRB;TENM2;AFAP1L1;MSX2;MAST4;RASGRF2;PRDM6;NPR3;TMED7-TICAM2;ADRA1B;ADAM19;GHR;SH3RF2;ESM1;C6;P4HA2;GCNT4;CPEB4;LINC01336;PPIC;RASGRF2-AS1
chr9	16/1092	0.993694	0.588434	0.00372252	VLDLR-AS1;CDKN2B;RMI1;LRRC19;SLC1A1;NRARP;HAUS6;RORB;VLDLR;AKAP2;PTGS1;ENHO;LHX2;MLANA;DMRTA1;IFNE
chr22	7/623	0.995394	0.451243	0.00208322	RANBP1;SCUBE1;MPPED1;WNT7B;MFNG;LINC01315;MIAT
chr20	9/757	0.996571	0.477471	0.00163994	MAFB;PCNA;TGIF2;HRH3;SLCO4A1;SPTLC3;SAMHD1;RIN2;TGM2
chr7	19/1295	0.996624	0.58923	0.00199253	DOCK4;TES;GPR37;MCM7;SEMA3C;HILPDA;SLC4A2;LSM5;ACTR3C;CHCHD3;TRIP6;IQUB;ST7;FEZF1;CFTR;EZH2;JAZF1;CALN1;SLC12A9
chr1	44/2689	0.99948	0.657147	0.000341959	ZNF670;TGFB2-AS1;KDM1A;FLVCR1-AS1;FAM89A;DHX9;C1ORF198;BLACAT1;FCRLA;IGSF21;NKAIN1;ORC1;S100A16;MAGOH;S100A13;LEPR;PLXNA2;LDLRAP1;LGALS8;RIMKLA;CTBS;CFAP45;HES5;TGFB2;EDN2;CDC7;WNT9A;RHOC;PTPN14;IGFN1;PTBP2;AGBL4;DMRTA2;SPSB1;TMEM234;KLHDC8A;TNNT2;UBE2T;ALPL;SNRPE;S100A3;SYNC;ANGPTL1;KANK4
chr12	17/1351	0.999636	0.505352	0.00018385	CALCOCO1;LRCOL1;USP44;DBX2;FOXN4;FZD10;BEST3;FBXL14;UNG;MRPL42;TSPAN9;SLC9A7P1;SNRPF;RAPGEF3;FZD10-AS1;TMPO-AS1;ZNF641
chr15	10/972	0.99974	0.413175	0.000107246	TJP1;CCPG1;HDC;C15ORF59-AS1;NR2F2-AS1;ISLR2;SNX22;ZNF710;FAM214A;RGMA
chr17	14/1529	0.999994	0.367723	2.22995e-06	CENPV;HLF;CTNS;WIPI1;ELP5;KCNAB3;WFDC21P;UTP18;KRT9;KRT19;ADAP2;KRT15;MIR22HG;TMEM106A
chr19	14/1756	0.999995	0.320187	1.69104e-06	KCNK6;PPP1R14A;MATK;CELF5;ZNF99;SIRT2;NTF4;COMP;CACNG7;ILF3;IPO5P1;ZNF728;NMRK2;ZNF835
chrX	7/1137	0.999995	0.247251	1.20505e-06	FAM155B;TKTL1;ZC4H2;GABRA3;HPRT1;SYTL5;RBMX

## Sheet: GO analysis
Category, ID	Name	p-value	q-value Bonferroni	q-value FDR B&H	q-value FDR B&Y	Hit Count in Query List	Hit Count in Genome	Hit in Query List
GO: Molecular Function
GO:1990837	sequence-specific double-stranded DNA binding	4.044e-06	0.004186	0.001888	0.0142	43	948	FOXQ1,HLF,ETS1,ETV5,MCM2,RREB1,EZH2,EOMES,LHX2,ARID5B,PLAGL1,CALCOCO1,CNBP,MSX2,ARNTL,FEZF1,SNAI2,TBR1,HES5,KDM1A,SOX1,SOX2,MYCN,SOX11,EED,GATA2,DHX9,PAX8,RBMX,MAFB,VAX1,FEZF2,FOXN4,SUV39H2,TFAP4,ORC1,ORC4,ENHO,SOX21,RORB,EMX1,EMX2,PRDM6
GO:0044212	transcription regulatory region DNA binding	6.451e-06	0.006676	0.001888	0.0142	45	1031	FOXQ1,HLF,ETS1,ETV5,RREB1,EZH2,EOMES,LHX2,LONP1,ARID5B,PLAGL1,CALCOCO1,ZNF835,CNBP,MSX2,ARNTL,FEZF1,SNAI2,TBR1,HES5,KDM1A,SOX1,SOX2,MYCN,SOX11,EED,GATA2,RCOR2,DHX9,PAX8,RBMX,MAFB,VAX1,FEZF2,FOXN4,SUV39H2,GMNN,TFAP4,ENHO,SOX21,RORB,EMX1,EMX2,PRDM6,SMAD7
GO:0043565	sequence-specific DNA binding	6.753e-06	0.006989	0.001888	0.0142	50	1199	FOXQ1,HLF,ETS1,ETV5,MCM2,RREB1,EZH2,EOMES,LHX2,LONP1,ARID5B,PLAGL1,FOXG1,CALCOCO1,CNBP,MSX2,ARNTL,FEZF1,SNAI2,DMRTA2,DMRTA1,TBR1,HES5,KDM1A,SOX1,SOX2,MYCN,SOX11,EED,GATA2,DHX9,PAX8,RBMX,MAFB,VAX1,FEZF2,DBX2,FOXN4,GSX2,SUV39H2,TFAP4,ORC1,ORC4,ENHO,SOX21,RORB,EMX1,EMX2,PRDM6,EPAS1
GO:0001067	regulatory region nucleic acid binding	7.298e-06	0.007553	0.001888	0.0142	45	1036	FOXQ1,HLF,ETS1,ETV5,RREB1,EZH2,EOMES,LHX2,LONP1,ARID5B,PLAGL1,CALCOCO1,ZNF835,CNBP,MSX2,ARNTL,FEZF1,SNAI2,TBR1,HES5,KDM1A,SOX1,SOX2,MYCN,SOX11,EED,GATA2,RCOR2,DHX9,PAX8,RBMX,MAFB,VAX1,FEZF2,FOXN4,SUV39H2,GMNN,TFAP4,ENHO,SOX21,RORB,EMX1,EMX2,PRDM6,SMAD7
GO:0003690	double-stranded DNA binding	9.767e-06	0.01011	0.002022	0.0152	45	1048	FOXQ1,HLF,ETS1,ETV5,MCM2,RREB1,EZH2,EOMES,LHX2,ARID5B,PLAGL1,CALCOCO1,CNBP,MSX2,ARNTL,FEZF1,SNAI2,TBR1,TDP1,HES5,KDM1A,SOX1,SOX2,MYCN,SOX11,EED,GATA2,DHX9,PAX8,RBMX,MAFB,VAX1,FEZF2,FOXN4,SUV39H2,TFAP4,ORC1,ORC4,ENHO,SOX21,RORB,EMX1,EMX2,PRDM6,PCNA
GO:0000976	transcription regulatory region sequence-specific DNA binding	1.363e-05	0.0141	0.002351	0.01768	40	898	FOXQ1,HLF,ETS1,ETV5,RREB1,EZH2,EOMES,LHX2,ARID5B,PLAGL1,CALCOCO1,CNBP,MSX2,ARNTL,FEZF1,SNAI2,TBR1,HES5,KDM1A,SOX1,SOX2,MYCN,SOX11,EED,GATA2,DHX9,PAX8,RBMX,MAFB,VAX1,FEZF2,FOXN4,SUV39H2,TFAP4,ENHO,SOX21,RORB,EMX1,EMX2,PRDM6
GO:0000977	RNA polymerase II regulatory region sequence-specific DNA binding	2.252e-05	0.02331	0.00333	0.02504	38	853	FOXQ1,HLF,ETS1,ETV5,RREB1,EZH2,EOMES,LHX2,ARID5B,PLAGL1,CALCOCO1,CNBP,MSX2,ARNTL,FEZF1,SNAI2,TBR1,HES5,KDM1A,SOX1,MYCN,SOX11,EED,GATA2,DHX9,PAX8,RBMX,MAFB,VAX1,FEZF2,SUV39H2,TFAP4,ENHO,SOX21,RORB,EMX1,EMX2,PRDM6
GO:0001012	RNA polymerase II regulatory region DNA binding	2.761e-05	0.02857	0.003572	0.02686	38	861	FOXQ1,HLF,ETS1,ETV5,RREB1,EZH2,EOMES,LHX2,ARID5B,PLAGL1,CALCOCO1,CNBP,MSX2,ARNTL,FEZF1,SNAI2,TBR1,HES5,KDM1A,SOX1,MYCN,SOX11,EED,GATA2,DHX9,PAX8,RBMX,MAFB,VAX1,FEZF2,SUV39H2,TFAP4,ENHO,SOX21,RORB,EMX1,EMX2,PRDM6
GO:0004666	prostaglandin-endoperoxide synthase activity	9.783e-05	0.1013	0.01125	0.0846	3	5	PTGS1,EDN1,EDN2
GO:0000978	RNA polymerase II cis-regulatory region sequence-specific DNA binding	0.0001755	0.1816	0.01816	0.1366	27	580	FOXQ1,ETS1,RREB1,EZH2,LHX2,MSX2,ARNTL,FEZF1,SNAI2,TBR1,KDM1A,SOX1,MYCN,SOX11,EED,GATA2,DHX9,PAX8,RBMX,MAFB,VAX1,FEZF2,TFAP4,SOX21,RORB,EMX1,EMX2
GO:0000987	cis-regulatory region sequence-specific DNA binding	0.0002568	0.2657	0.02416	0.1817	27	594	FOXQ1,ETS1,RREB1,EZH2,LHX2,MSX2,ARNTL,FEZF1,SNAI2,TBR1,KDM1A,SOX1,MYCN,SOX11,EED,GATA2,DHX9,PAX8,RBMX,MAFB,VAX1,FEZF2,TFAP4,SOX21,RORB,EMX1,EMX2
GO:0004909	interleukin-1, type I, activating receptor activity	0.0004791	0.4959	0.04132	0.3107	2	2	IL1R1,IL1RL2
GO: Biological Process
GO:0021871	forebrain regionalization	2.202e-09	1.195e-05	1.195e-05	0.0001097	9	27	EOMES,LHX2,WNT7B,FEZF1,DMRTA2,FEZF2,GSX2,EMX1,EMX2
GO:0042127	regulation of cell population proliferation	5.346e-09	2.901e-05	1.451e-05	0.0001331	78	1921	CDKN2B,CCPG1,PDGFRB,MATK,ETS1,ETV5,HPSE2,RREB1,EZH2,FABP7,CDC7,SGK3,FANCA,NRARP,CITED2,LHX2,S100A13,EFEMP1,DLC1,PIM1,BAMBI,FGF9,HILPDA,FOXG1,AMBN,JCAD,SFRP1,COMP,FN1,SGK1,WNT7B,WNT9A,FAS,LIMS2,CNBP,MSX2,SIRT2,FEZF1,SNAI2,DMRTA2,CCN2,HES5,BTG4,KDM1A,SOX2,MYCN,LDLRAP1,SOX11,HTRA1,TES,LRRC32,ADGRB1,GATA2,DLK1,PTGS1,DHX9,PTPN14,UTS2,GLP1R,DLEC1,FGF19,VAX1,NPR3,FEZF2,PTBP2,FBRS,ESM1,LAMC1,TFAP4,EDN1,E…
GO:0009887	animal organ morphogenesis	1.373e-08	7.454e-05	2.4e-05	0.0002202	57	1241	PDGFRB,MATN2,ETV5,GCNT4,CITED2,EFEMP1,DLC1,PIM1,ARID5B,FGF9,FOXG1,ALPL,AMBN,SEMA3C,SFRP1,COMP,WNT7B,WNT9A,CPE,LIMS2,MSX2,SMTNL1,LRIG1,TENM3,PARVA,SNAI2,PRICKLE2,CCN2,TBR1,HES5,MIAT,SOX1,SOX2,MYCN,SOX11,HTRA1,PSMA7,GATA2,EDAR,PARD6A,PAX8,MAFB,FOXN4,NTF4,LAMB2,LAMC1,GSX2,GMNN,EDN1,TGFB2,TGM2,COL18A1,RORB,EMX1,EMX2,TNNT2,SMAD7
GO:0022008	neurogenesis	1.769e-08	9.601e-05	2.4e-05	0.0002202	75	1867	TGIF2,MATN2,ETV5,EZH2,TENM2,FABP7,EOMES,LHX2,EFEMP1,HPRT1,CLN5,UGT8,ALCAM,BACE2,PLXNA2,FOXG1,ISLR2,VLDLR,LRP12,SEMA3C,DCDC2,SFRP1,FN1,CHODL,SGK1,WNT7B,WNT9A,FAS,SIRT2,ARNTL,TENM3,FEZF1,PRICKLE2,DMRTA2,TBR1,IL1R1,HES5,BTG4,MIAT,KDM1A,GPRC5B,SOX1,SOX2,MYCN,SOX11,ZSWIM8,SPTB,ADGRB1,GATA2,ZC4H2,PRAG1,RGMA,TTBK1,DST,ULK4,INSM2,RANBP1,VAX1,GPR17,FEZF2,FOXN4,NTF4,LAMB2,LAMC1,GSX2,LEPR,PTPN5,TGFB2,CACNG7…
GO:0030182	neuron differentiation	3.389e-08	0.0001839	3.678e-05	0.0003375	66	1579	TGIF2,MATN2,ETV5,EZH2,TENM2,EOMES,LHX2,EFEMP1,HPRT1,CLN5,UGT8,ALCAM,PLXNA2,FOXG1,ISLR2,VLDLR,LRP12,SEMA3C,DCDC2,SFRP1,FN1,CHODL,SGK1,WNT7B,WNT9A,FAS,TENM3,FEZF1,PRICKLE2,DMRTA2,TBR1,HES5,BTG4,MIAT,KDM1A,GPRC5B,SOX1,SOX2,MYCN,SOX11,ZSWIM8,SPTB,ADGRB1,GATA2,ZC4H2,PRAG1,RGMA,DST,ULK4,INSM2,RANBP1,VAX1,FEZF2,FOXN4,NTF4,LAMB2,LAMC1,GSX2,PTPN5,TGFB2,CACNG7,SOX21,FZD10,RORB,EMX1,EMX2
GO:0048699	generation of neurons	7.199e-08	0.0003907	6.512e-05	0.0005976	70	1752	TGIF2,MATN2,ETV5,EZH2,TENM2,EOMES,LHX2,EFEMP1,HPRT1,CLN5,UGT8,ALCAM,PLXNA2,FOXG1,ISLR2,VLDLR,LRP12,SEMA3C,DCDC2,SFRP1,FN1,CHODL,SGK1,WNT7B,WNT9A,FAS,SIRT2,ARNTL,TENM3,FEZF1,PRICKLE2,DMRTA2,TBR1,IL1R1,HES5,BTG4,MIAT,KDM1A,GPRC5B,SOX1,SOX2,MYCN,SOX11,ZSWIM8,SPTB,ADGRB1,GATA2,ZC4H2,PRAG1,RGMA,TTBK1,DST,ULK4,INSM2,RANBP1,VAX1,FEZF2,FOXN4,NTF4,LAMB2,LAMC1,GSX2,PTPN5,TGFB2,CACNG7,SOX21,FZD10,RORB,EMX1,…
GO:0007417	central nervous system development	1.455e-07	0.0007898	0.0001128	0.001035	51	1129	ETS1,RRM1,EZH2,FABP7,EOMES,CKB,CITED2,LHX2,DLC1,HPRT1,CLN5,UGT8,FGF9,BACE2,PLXNA2,FOXG1,VLDLR,SFRP1,WNT7B,APLP2,SIRT2,FEZF1,DMRTA2,DYNLL1,CTNS,TBR1,HES5,KDM1A,SOX1,SOX2,MYCN,SOX11,EED,GATA2,ZC4H2,TTBK1,PAX8,ULK4,MAFB,VAX1,GPR17,FEZF2,FOXN4,PTBP2,LAMB2,GSX2,OXTR,SOX21,EMX1,EMX2,JHY
GO:0008284	positive regulation of cell population proliferation	3.553e-07	0.001928	0.000241	0.002212	49	1096	CCPG1,PDGFRB,MATK,ETS1,ETV5,HPSE2,RREB1,EZH2,CDC7,NRARP,LHX2,S100A13,EFEMP1,PIM1,BAMBI,FGF9,HILPDA,FOXG1,JCAD,SFRP1,COMP,FN1,WNT7B,CNBP,DMRTA2,CCN2,HES5,KDM1A,SOX2,MYCN,LDLRAP1,SOX11,HTRA1,GATA2,DHX9,UTS2,GLP1R,FGF19,FBRS,ESM1,LAMC1,EDN1,EDN2,TGFB2,ORC1,TGM2,COL18A1,OPTN,HRH3
GO:0050767	regulation of neurogenesis	4.286e-07	0.002326	0.0002584	0.002372	45	972	TGIF2,ETV5,EZH2,LHX2,EFEMP1,PLXNA2,FOXG1,ISLR2,VLDLR,SEMA3C,SFRP1,FN1,CHODL,SGK1,WNT7B,FAS,SIRT2,ARNTL,TENM3,FEZF1,DMRTA2,TBR1,IL1R1,HES5,KDM1A,GPRC5B,SOX2,MYCN,SOX11,ZSWIM8,GATA2,ZC4H2,PRAG1,RGMA,TTBK1,ULK4,RANBP1,VAX1,FEZF2,NTF4,GSX2,PTPN5,CACNG7,SOX21,EMX1
GO:0021978	telencephalon regionalization	5.169e-07	0.002805	0.0002805	0.002574	6	16	EOMES,LHX2,DMRTA2,GSX2,EMX1,EMX2
GO:0003002	regionalization	5.789e-07	0.003142	0.0002856	0.002621	25	386	EOMES,NRARP,CITED2,LHX2,PLXNA2,FOXG1,SEMA3C,SFRP1,WNT7B,MSX2,FEZF1,DMRTA2,TBR1,HES5,SOX1,EED,PAX8,MAFB,FEZF2,FOXN4,NTF4,GSX2,EDN1,EMX1,EMX2
GO:0051960	regulation of nervous system development	6.923e-07	0.003757	0.0003131	0.002873	48	1088	TGIF2,ETV5,EZH2,LHX2,EFEMP1,PLXNA2,FOXG1,ISLR2,VLDLR,SEMA3C,SFRP1,FN1,CHODL,SGK1,WNT7B,CPE,FAS,SIRT2,ARNTL,TENM3,FEZF1,DMRTA2,TBR1,IL1R1,HES5,KDM1A,GPRC5B,SOX2,MYCN,SOX11,ZSWIM8,ADGRB1,GATA2,ZC4H2,PRAG1,RGMA,TTBK1,ULK4,RANBP1,VAX1,FEZF2,NTF4,GSX2,PTPN5,CACNG7,OXTR,SOX21,EMX1
GO:0060284	regulation of cell development	9.317e-07	0.005056	0.0003889	0.003569	49	1133	TGIF2,CFTR,ETV5,RREB1,EZH2,LHX2,EFEMP1,PLXNA2,FOXG1,ISLR2,VLDLR,SEMA3C,SFRP1,FN1,CHODL,SGK1,WNT7B,FAS,LIMS2,SIRT2,ARNTL,TENM3,FEZF1,DMRTA2,TBR1,IL1R1,HES5,KDM1A,GPRC5B,SOX2,MYCN,SOX11,ZSWIM8,GATA2,ZC4H2,PRAG1,RGMA,TTBK1,ULK4,RANBP1,VAX1,FEZF2,NTF4,GSX2,EDN1,PTPN5,CACNG7,SOX21,EMX1
GO:0045597	positive regulation of cell differentiation	1.2e-06	0.006513	0.0004652	0.004269	50	1177	TGIF2,CFTR,ETS1,ETV5,RREB1,EZH2,BAMBI,PLXNA2,FOXG1,ISLR2,VLDLR,SEMA3C,SFRP1,FN1,CHODL,SGK1,WNT7B,WNT9A,LIMS2,MSX2,SIRT2,ARNTL,TENM3,FEZF1,SNAI2,RAB7B,DMRTA2,CCN2,IL1R1,KDM1A,GPRC5B,SOX2,SOX11,ADGRB1,GATA2,ZC4H2,IL1RL2,RGMA,TTBK1,UTS2,PAX8,GLP1R,CCDC3,RANBP1,FEZF2,GSX2,EDN1,PTPN5,TGFB2,CACNG7
GO:0007423	sensory organ development	1.32e-06	0.007165	0.0004776	0.004383	33	633	TGIF2,PDGFRB,MCM2,RRM1,CITED2,LHX2,EFEMP1,FGF9,FOXG1,WNT7B,WNT9A,CRYGD,LRIG1,TENM3,MYH15,CTNS,HES5,MIAT,SOX1,SOX2,MYCN,SOX11,GATA2,SMOC1,PAX8,MAFB,VAX1,FOXN4,NTF4,LAMB2,EDN1,TGFB2,RORB
GO:0048646	anatomical structure formation involved in morphogenesis	1.713e-06	0.009296	0.000581	0.005331	55	1365	TGIF2,PDGFRB,ETS1,EOMES,NRARP,CITED2,LHX2,MFNG,DLC1,RAPGEF3,PIM1,UGT8,FGF9,PLXNA2,JCAD,SEMA3C,SFRP1,FN1,WNT7B,FHOD3,MSX2,PARVA,SNAI2,PRICKLE2,CCN2,TANC1,TBR1,CCNB1IP1,HES5,SOX2,SOX11,HTRA1,ADGRB1,GATA2,RGMA,PTPN14,UTS2,EDAR,PAX8,MAFB,C6,KRT19,FOXN4,NTF4,ESM1,ADTRP,LEPR,EDN1,TGFB2,TGM2,COL18A1,LDB3,TJP1,TNNT2,EPAS1
GO:0061351	neural precursor cell proliferation	2.214e-06	0.01202	0.0007069	0.006487	16	189	RRM1,FABP7,LHX2,FOXG1,WNT7B,LIMS2,SIRT2,DMRTA2,KDM1A,SOX2,GATA2,VAX1,PTBP2,OPTN,EMX1,EMX2
GO:2000177	regulation of neural precursor cell proliferation	3.059e-06	0.0166	0.0009223	0.008464	12	110	LHX2,FOXG1,LIMS2,SIRT2,DMRTA2,KDM1A,SOX2,GATA2,VAX1,PTBP2,OPTN,EMX1
GO:0060322	head development	3.51e-06	0.01905	0.001003	0.009201	40	885	ETS1,RRM1,EZH2,FABP7,EOMES,CKB,LHX2,DLC1,HPRT1,CLN5,ARID5B,FGF9,PLXNA2,FOXG1,SFRP1,WNT7B,APLP2,SIRT2,FEZF1,DMRTA2,DYNLL1,CTNS,TBR1,HES5,KDM1A,SOX1,SOX2,GATA2,TTBK1,ULK4,MAFB,VAX1,FEZF2,PTBP2,GSX2,TGFB2,OXTR,EMX1,EMX2,JHY
GO:0007420	brain development	4.635e-06	0.02515	0.001258	0.01154	38	830	ETS1,RRM1,EZH2,FABP7,EOMES,CKB,LHX2,DLC1,HPRT1,CLN5,FGF9,PLXNA2,FOXG1,SFRP1,WNT7B,APLP2,SIRT2,FEZF1,DMRTA2,DYNLL1,CTNS,TBR1,HES5,KDM1A,SOX1,SOX2,GATA2,TTBK1,ULK4,MAFB,VAX1,FEZF2,PTBP2,GSX2,OXTR,EMX1,EMX2,JHY
GO:0048663	neuron fate commitment	5.339e-06	0.02898	0.00138	0.01266	10	79	FOXG1,DMRTA2,TBR1,SOX1,SOX2,GATA2,FEZF2,FOXN4,GSX2,TGFB2
GO:1903524	positive regulation of blood circulation	6.595e-06	0.03579	0.001595	0.01463	11	99	ADRA1B,SLC1A1,SMTNL1,CCN2,PTGS1,UTS2,GLP1R,EDN1,EDN2,TGFB2,OXTR
GO:0061061	muscle structure development	6.986e-06	0.03791	0.001595	0.01463	36	780	PDGFRB,HLF,EZH2,EOMES,CITED2,ADRA1B,PIM1,ARID5B,PLAGL1,FGF9,SFMBT1,COMP,CHODL,WNT7B,FHOD3,SMTNL1,SIRT2,ARNTL,MYH15,DMRTA2,TANC1,KDM1A,SOX11,VAMP5,ADGRB1,NMRK2,SAP30,VAX1,KRT19,EDN1,TGFB2,LDB3,TNNT2,PRDM6,EPAS1,SMAD7
GO:0010720	positive regulation of cell development	7.31e-06	0.03967	0.001595	0.01463	33	686	TGIF2,CFTR,ETV5,RREB1,EZH2,PLXNA2,FOXG1,ISLR2,VLDLR,SEMA3C,FN1,CHODL,SGK1,LIMS2,SIRT2,TENM3,FEZF1,DMRTA2,IL1R1,KDM1A,GPRC5B,SOX2,SOX11,GATA2,ZC4H2,RGMA,TTBK1,RANBP1,FEZF2,GSX2,EDN1,PTPN5,CACNG7
GO:0030900	forebrain development	7.346e-06	0.03987	0.001595	0.01463	25	445	ETS1,RRM1,EZH2,FABP7,EOMES,LHX2,DLC1,HPRT1,FOXG1,WNT7B,APLP2,FEZF1,DMRTA2,TBR1,HES5,KDM1A,SOX1,SOX2,GATA2,ULK4,FEZF2,GSX2,OXTR,EMX1,EMX2
GO:0001654	eye development	7.788e-06	0.04227	0.001612	0.01479	24	418	TGIF2,PDGFRB,RRM1,CITED2,LHX2,EFEMP1,FGF9,WNT7B,WNT9A,CRYGD,TENM3,MYH15,CTNS,HES5,MIAT,SOX1,SOX2,SOX11,SMOC1,VAX1,FOXN4,LAMB2,TGFB2,RORB
GO:0043010	camera-type eye development	8.019e-06	0.04352	0.001612	0.01479	22	363	TGIF2,PDGFRB,RRM1,CITED2,LHX2,EFEMP1,WNT7B,WNT9A,CRYGD,TENM3,MYH15,CTNS,HES5,MIAT,SOX1,SOX2,SOX11,VAX1,FOXN4,LAMB2,TGFB2,RORB
GO:0032989	cellular component morphogenesis	8.369e-06	0.04542	0.001622	0.01489	51	1297	PDGFRB,MATN2,RREB1,TENM2,LHX2,S100A13,DLC1,HPRT1,UGT8,BAMBI,ALCAM,PLXNA2,FOXG1,ISLR2,VLDLR,SEMA3C,DCDC2,SFRP1,FN1,CHODL,SGK1,WNT7B,FHOD3,LIMS2,RHOC,FEZF1,PARVA,TBR1,KDM1A,ZSWIM8,SPTB,ADGRB1,PRAG1,RGMA,DST,CDH20,VAX1,FEZF2,KRT19,NTF4,LAMB2,LAMC1,EDN1,TGFB2,RHOQ,COL18A1,LDB3,SIDT2,CACNG7,EMX1,TNNT2
GO:0150063	visual system development	9.131e-06	0.04955	0.001694	0.01555	24	422	TGIF2,PDGFRB,RRM1,CITED2,LHX2,EFEMP1,FGF9,WNT7B,WNT9A,CRYGD,TENM3,MYH15,CTNS,HES5,MIAT,SOX1,SOX2,SOX11,SMOC1,VAX1,FOXN4,LAMB2,TGFB2,RORB
GO:0045823	positive regulation of heart contraction	9.366e-06	0.05083	0.001694	0.01555	8	51	ADRA1B,SLC1A1,CCN2,UTS2,GLP1R,EDN1,EDN2,TGFB2
GO:0051094	positive regulation of developmental process	1.021e-05	0.05542	0.001788	0.0164	60	1633	TGIF2,PDGFRB,CFTR,ETS1,ETV5,RREB1,EZH2,CITED2,RAPGEF3,PIM1,BAMBI,FGF9,PLXNA2,FOXG1,JCAD,ISLR2,VLDLR,SEMA3C,SFRP1,FN1,CHODL,SGK1,WNT7B,WNT9A,LIMS2,MSX2,SIRT2,ARNTL,TENM3,FEZF1,SNAI2,RAB7B,DMRTA2,CCN2,IL1R1,KDM1A,GPRC5B,SOX2,SOX11,TRADD,ADGRB1,GATA2,ZC4H2,IL1RL2,GHR,RGMA,TTBK1,UTS2,PAX8,GLP1R,CCDC3,C6,RANBP1,FEZF2,GSX2,EDN1,PTPN5,TGFB2,CACNG7,OXTR
GO:0048880	sensory system development	1.11e-05	0.06026	0.001883	0.01728	24	427	TGIF2,PDGFRB,RRM1,CITED2,LHX2,EFEMP1,FGF9,WNT7B,WNT9A,CRYGD,TENM3,MYH15,CTNS,HES5,MIAT,SOX1,SOX2,SOX11,SMOC1,VAX1,FOXN4,LAMB2,TGFB2,RORB
GO:0045892	negative regulation of transcription, DNA-templated	1.244e-05	0.06751	0.002046	0.01877	51	1316	TGIF2,FOXQ1,RREB1,EZH2,TENM2,EOMES,NRARP,CITED2,ARID5B,FGF9,FOXG1,SFMBT1,SFRP1,ZNF835,CNBP,MSX2,SMTNL1,SIRT2,ARNTL,FEZF1,SNAI2,VGLL4,TBR1,HES5,KDM1A,SOX2,SOX11,EED,ILF3,GATA2,SAP30,RCOR2,CHCHD3,JAZF1,INSM2,KCNQ1OT1,VAX1,FEZF2,SUV39H2,GMNN,TFAP4,EDN1,HIPK3,SOX21,RORB,EMX1,EMX2,PRDM6,EPAS1,PCNA,SMAD7
GO:0007389	pattern specification process	1.468e-05	0.07968	0.002344	0.02151	26	493	EOMES,NRARP,CITED2,LHX2,MFNG,PLXNA2,FOXG1,SEMA3C,SFRP1,WNT7B,MSX2,FEZF1,DMRTA2,TBR1,HES5,SOX1,EED,PAX8,MAFB,FEZF2,FOXN4,NTF4,GSX2,EDN1,EMX1,EMX2
GO:0042063	gliogenesis	1.63e-05	0.08845	0.002527	0.02319	21	352	MATN2,ETV5,EZH2,EFEMP1,BACE2,FOXG1,FN1,FAS,SIRT2,HES5,MIAT,SOX2,MYCN,SOX11,TTBK1,GPR17,LAMB2,GSX2,LEPR,TGFB2,EMX1
GO:0048666	neuron development	1.789e-05	0.0971	0.002697	0.02475	50	1298	MATN2,EZH2,TENM2,LHX2,EFEMP1,HPRT1,CLN5,UGT8,ALCAM,PLXNA2,FOXG1,ISLR2,VLDLR,LRP12,SEMA3C,DCDC2,SFRP1,FN1,CHODL,SGK1,WNT7B,FAS,TENM3,FEZF1,PRICKLE2,TBR1,HES5,MIAT,KDM1A,GPRC5B,SOX1,ZSWIM8,SPTB,ADGRB1,GATA2,PRAG1,RGMA,DST,ULK4,RANBP1,VAX1,FEZF2,NTF4,LAMB2,LAMC1,PTPN5,TGFB2,CACNG7,RORB,EMX1
GO:0021796	cerebral cortex regionalization	2.12e-05	0.115	0.003109	0.02853	4	9	EOMES,DMRTA2,EMX1,EMX2
GO:0008593	regulation of Notch signaling pathway	2.347e-05	0.1274	0.003352	0.03076	11	113	NRARP,MFNG,HES5,SOX2,TCIM,GATA2,DLK1,PRAG1,GSX2,TGFB2,ENHO
GO:0000122	negative regulation of transcription by RNA polymerase II	2.645e-05	0.1436	0.003661	0.03359	39	931	TGIF2,FOXQ1,RREB1,EZH2,TENM2,EOMES,NRARP,CITED2,ARID5B,FGF9,FOXG1,ZNF835,CNBP,MSX2,SIRT2,FEZF1,SNAI2,TBR1,HES5,KDM1A,SOX2,SOX11,EED,GATA2,SAP30,CHCHD3,JAZF1,INSM2,VAX1,FEZF2,SUV39H2,EDN1,HIPK3,SOX21,EMX1,EMX2,EPAS1,PCNA,SMAD7
GO:0048863	stem cell differentiation	2.698e-05	0.1464	0.003661	0.03359	18	282	EOMES,CITED2,SEMA3C,SFRP1,FN1,WNT7B,MSX2,SNAI2,HES5,SOX2,SOX11,PSMA7,GATA2,FGF19,NTF4,EDN1,TGFB2,SOX21
GO:0051253	negative regulation of RNA metabolic process	2.837e-05	0.154	0.003755	0.03446	54	1467	TGIF2,FOXQ1,RREB1,EZH2,TENM2,EOMES,NRARP,CITED2,ARID5B,FGF9,FOXG1,SFMBT1,SFRP1,ZNF835,CNBP,MSX2,SMTNL1,SIRT2,ARNTL,FEZF1,SNAI2,VGLL4,TBR1,HES5,KDM1A,SOX2,SOX11,EED,ILF3,GATA2,SAP30,RCOR2,DHX9,CHCHD3,RBMX,JAZF1,INSM2,KCNQ1OT1,VAX1,FEZF2,PTBP2,SUV39H2,GMNN,TFAP4,EDN1,HIPK3,SOX21,RORB,EMX1,EMX2,PRDM6,EPAS1,PCNA,SMAD7
GO:0031175	neuron projection development	3.401e-05	0.1846	0.004395	0.04033	45	1151	MATN2,EZH2,TENM2,LHX2,EFEMP1,HPRT1,UGT8,ALCAM,PLXNA2,FOXG1,ISLR2,VLDLR,LRP12,SEMA3C,DCDC2,SFRP1,FN1,CHODL,SGK1,WNT7B,FAS,TENM3,FEZF1,PRICKLE2,TBR1,HES5,KDM1A,GPRC5B,ZSWIM8,SPTB,ADGRB1,PRAG1,RGMA,DST,ULK4,RANBP1,VAX1,FEZF2,NTF4,LAMB2,LAMC1,PTPN5,TGFB2,CACNG7,EMX1
GO:1904426	positive regulation of GTP binding	3.493e-05	0.1896	0.004409	0.04046	3	4	RAPGEF3,CLN5,TGFB2
GO:1903507	negative regulation of nucleic acid-templated transcription	3.614e-05	0.1961	0.004428	0.04063	51	1370	TGIF2,FOXQ1,RREB1,EZH2,TENM2,EOMES,NRARP,CITED2,ARID5B,FGF9,FOXG1,SFMBT1,SFRP1,ZNF835,CNBP,MSX2,SMTNL1,SIRT2,ARNTL,FEZF1,SNAI2,VGLL4,TBR1,HES5,KDM1A,SOX2,SOX11,EED,ILF3,GATA2,SAP30,RCOR2,CHCHD3,JAZF1,INSM2,KCNQ1OT1,VAX1,FEZF2,SUV39H2,GMNN,TFAP4,EDN1,HIPK3,SOX21,RORB,EMX1,EMX2,PRDM6,EPAS1,PCNA,SMAD7
GO:1903522	regulation of blood circulation	3.726e-05	0.2022	0.004428	0.04063	20	344	ADRA1B,KCNK6,SLC1A1,SMTNL1,CCN2,DOCK4,PTGS1,UTS2,KCNE1,GLP1R,KCNJ11,FOXN4,EDN1,EDN2,TGFB2,CACNG7,OXTR,TNNT2,EPAS1,SMAD7
GO:1902679	negative regulation of RNA biosynthetic process	3.753e-05	0.2037	0.004428	0.04063	51	1372	TGIF2,FOXQ1,RREB1,EZH2,TENM2,EOMES,NRARP,CITED2,ARID5B,FGF9,FOXG1,SFMBT1,SFRP1,ZNF835,CNBP,MSX2,SMTNL1,SIRT2,ARNTL,FEZF1,SNAI2,VGLL4,TBR1,HES5,KDM1A,SOX2,SOX11,EED,ILF3,GATA2,SAP30,RCOR2,CHCHD3,JAZF1,INSM2,KCNQ1OT1,VAX1,FEZF2,SUV39H2,GMNN,TFAP4,EDN1,HIPK3,SOX21,RORB,EMX1,EMX2,PRDM6,EPAS1,PCNA,SMAD7
GO:0035914	skeletal muscle cell differentiation	4.558e-05	0.2474	0.005264	0.0483	9	81	HLF,EOMES,CITED2,PLAGL1,ARNTL,DMRTA2,SOX11,SAP30,VAX1
GO:0009890	negative regulation of biosynthetic process	4.774e-05	0.2591	0.005345	0.04905	62	1797	TGIF2,FOXQ1,ACADL,MPV17L,RREB1,EZH2,TENM2,EOMES,NRARP,CITED2,RAPGEF3,ARID5B,FGF9,BACE2,FOXG1,SFMBT1,SFRP1,ZNF835,CNBP,MSX2,SMTNL1,SIRT2,ARNTL,FEZF1,CPEB4,SNAI2,DYNLL1,VGLL4,CTNS,TBR1,HES5,KDM1A,SOX2,SOX11,EED,ILF3,GATA2,SAP30,RCOR2,CHCHD3,JAZF1,INSM2,KCNQ1OT1,FGF19,CPEB2,VAX1,FEZF2,SUV39H2,GMNN,TFAP4,LEPR,EDN1,HIPK3,ENHO,SOX21,RORB,EMX1,EMX2,PRDM6,EPAS1,PCNA,SMAD7
GO:0035295	tube development	4.826e-05	0.2619	0.005345	0.04905	48	1276	PDGFRB,CFTR,ETS1,ETV5,NRARP,CITED2,LHX2,DLC1,RAPGEF3,FGF9,ADGRF4,PLXNA2,JCAD,SEMA3C,SFRP1,COMP,FN1,WNT7B,SLC4A2,MSX2,PARVA,CCN2,HES5,HECA,SOX2,MYCN,SOX11,ADGRB1,GATA2,RGMA,UTS2,EDAR,PAX8,C6,FOXN4,ESM1,ADTRP,LEPR,EDN1,EDN2,TGFB2,TGM2,COL18A1,OXTR,NPRL3,EMX2,EPAS1,SMAD7
GO:0045664	regulation of neuron differentiation	5.474e-05	0.297	0.005941	0.05452	34	792	TGIF2,ETV5,EZH2,EFEMP1,PLXNA2,FOXG1,ISLR2,VLDLR,SEMA3C,SFRP1,FN1,CHODL,SGK1,TENM3,FEZF1,TBR1,HES5,KDM1A,GPRC5B,SOX2,MYCN,SOX11,ZSWIM8,GATA2,ZC4H2,PRAG1,RGMA,ULK4,RANBP1,FEZF2,NTF4,PTPN5,CACNG7,SOX21
GO:0045165	cell fate commitment	5.619e-05	0.3049	0.005979	0.05487	19	326	EOMES,FOXG1,SFRP1,WNT7B,WNT9A,PRICKLE2,DMRTA2,TBR1,HES5,MIAT,SOX1,SOX2,GATA2,FEZF2,FOXN4,NTF4,GSX2,TGFB2,EPAS1
GO:0072359	circulatory system development	5.904e-05	0.3204	0.006067	0.05567	49	1323	PDGFRB,ETS1,EOMES,NRARP,CITED2,ADRA1B,DLC1,RAPGEF3,PIM1,FGF9,ADGRF4,JCAD,SEMA3C,SFRP1,COMP,FN1,WNT7B,FHOD3,CPE,MSX2,SCUBE1,PARVA,SNAI2,CCN2,ADAP2,SOX11,ADAM19,ADGRB1,GATA2,PTPN14,UTS2,PAX8,C6,FGF19,FOXN4,ESM1,ADTRP,LEPR,EDN1,LGALS8,TGFB2,COL18A1,LDB3,OXTR,NPRL3,TNNT2,EPAS1,PCNA,SMAD7
GO:0000902	cell morphogenesis	6.016e-05	0.3265	0.006067	0.05567	45	1179	MATN2,RREB1,TENM2,LHX2,S100A13,DLC1,HPRT1,UGT8,BAMBI,ALCAM,PLXNA2,FOXG1,ISLR2,VLDLR,SEMA3C,DCDC2,SFRP1,FN1,CHODL,SGK1,WNT7B,LIMS2,RHOC,FEZF1,PARVA,TBR1,KDM1A,ZSWIM8,SPTB,ADGRB1,PRAG1,RGMA,DST,CDH20,VAX1,FEZF2,NTF4,LAMB2,LAMC1,TGFB2,RHOQ,COL18A1,SIDT2,CACNG7,EMX1
GO:0009914	hormone transport	6.037e-05	0.3276	0.006067	0.05567	21	385	CFTR,UCN2,RAPGEF3,SFRP1,VSNL1,CPE,ARNTL,DYNLL1,SOX11,SLCO4A1,UTS2,PAX8,GLP1R,KCNJ11,DIO2,GPR27,LEPR,EDN1,EDN2,SIDT2,ENHO
GO:0035239	tube morphogenesis	7.154e-05	0.3883	0.007059	0.06478	41	1045	PDGFRB,ETS1,ETV5,NRARP,CITED2,LHX2,DLC1,RAPGEF3,FGF9,ADGRF4,JCAD,SFRP1,COMP,FN1,WNT7B,MSX2,PARVA,CCN2,HES5,SOX2,MYCN,SOX11,ADGRB1,GATA2,RGMA,UTS2,EDAR,PAX8,C6,FOXN4,ESM1,ADTRP,LEPR,EDN1,TGFB2,TGM2,COL18A1,NPRL3,EMX2,EPAS1,SMAD7
GO:0021879	forebrain neuron differentiation	8.885e-05	0.4822	0.008533	0.0783	8	69	FOXG1,TBR1,HES5,SOX1,SOX2,GATA2,FEZF2,GSX2
GO:0048732	gland development	9.022e-05	0.4896	0.008533	0.0783	25	518	PDGFRB,ETS1,ETV5,RREB1,EZH2,CITED2,FASN,ARID5B,SEMA3C,SFRP1,WNT7B,PPAT,LIMS2,MSX2,SNAI2,KDM1A,SOX2,GATA2,EDAR,PAX8,MAFB,TGFB2,TGM2,OXTR,PCNA
GO:0031327	negative regulation of cellular biosynthetic process	9.12e-05	0.4949	0.008533	0.0783	60	1761	TGIF2,FOXQ1,ACADL,MPV17L,RREB1,EZH2,TENM2,EOMES,NRARP,CITED2,ARID5B,FGF9,BACE2,FOXG1,SFMBT1,SFRP1,ZNF835,CNBP,MSX2,SMTNL1,SIRT2,ARNTL,FEZF1,CPEB4,SNAI2,DYNLL1,VGLL4,CTNS,TBR1,HES5,KDM1A,SOX2,SOX11,EED,ILF3,GATA2,SAP30,RCOR2,CHCHD3,JAZF1,INSM2,KCNQ1OT1,FGF19,CPEB2,VAX1,FEZF2,SUV39H2,GMNN,TFAP4,LEPR,EDN1,HIPK3,SOX21,RORB,EMX1,EMX2,PRDM6,EPAS1,PCNA,SMAD7
GO:0060485	mesenchyme development	9.977e-05	0.5415	0.009177	0.08421	18	312	PDGFRB,EZH2,EOMES,CITED2,BAMBI,FGF9,SEMA3C,SFRP1,FN1,VASN,WNT7B,MSX2,SNAI2,SOX11,FGF19,EDN1,TGFB2,SMAD7
GO:0051336	regulation of hydrolase activity	0.0001168	0.6339	0.01032	0.09467	51	1435	PDGFRB,PPP1R14A,MCM2,EZH2,ADRA1B,DLC1,RAPGEF3,SH3RF2,RIN2,ARHGAP21,PLXNA2,SFRP1,FN1,WNT9A,APLP2,FAS,RHOC,PLA2R1,SMTNL1,SH2D4A,LAMP3,DYNLL1,CCN2,HERPUD1,ADAP2,SOX2,DOCK4,TRADD,RGS11,LRCH1,DHX9,RGMA,TTBK1,CPEB2,RANBP1,NPR3,GPR17,GPR27,ARHGAP10,NTF4,TFAP4,LEPR,EDN1,ITIH5,TGFB2,TGM2,NPRL3,FZD10,TNNT2,ARHGAP45,PCNA
GO:0042303	molting cycle	0.0001203	0.6531	0.01032	0.09467	11	135	FOXQ1,LHX2,TNFRSF19,MSX2,ARNTL,LRIG1,SNRPE,TRADD,EDAR,TGFB2,SOX21
GO:0042633	hair cycle	0.0001203	0.6531	0.01032	0.09467	11	135	FOXQ1,LHX2,TNFRSF19,MSX2,ARNTL,LRIG1,SNRPE,TRADD,EDAR,TGFB2,SOX21
GO:0050769	positive regulation of neurogenesis	0.0001219	0.6613	0.01032	0.09467	27	592	TGIF2,ETV5,EZH2,PLXNA2,FOXG1,ISLR2,VLDLR,FN1,CHODL,SGK1,TENM3,FEZF1,DMRTA2,IL1R1,KDM1A,GPRC5B,SOX2,SOX11,GATA2,ZC4H2,RGMA,TTBK1,RANBP1,FEZF2,GSX2,PTPN5,CACNG7
GO:0045596	negative regulation of cell differentiation	0.0001221	0.6624	0.01032	0.09467	35	860	CFTR,EZH2,NRARP,LHX2,EFEMP1,FGF9,FOXG1,SEMA3C,SFRP1,VASN,WNT7B,WNT9A,FAS,MSX2,SIRT2,ARNTL,SNAI2,HES5,KDM1A,SOX2,MYCN,SOX11,GATA2,DLK1,NMRK2,PRAG1,RGMA,MAFB,VAX1,FEZF2,TGFB2,SOX21,RORB,PRDM6,SMAD7
GO:0120039	plasma membrane bounded cell projection morphogenesis	0.0001236	0.6706	0.01032	0.09467	32	758	MATN2,RREB1,TENM2,LHX2,HPRT1,UGT8,ALCAM,PLXNA2,FOXG1,ISLR2,VLDLR,SEMA3C,DCDC2,FN1,CHODL,SGK1,WNT7B,FEZF1,TBR1,KDM1A,ZSWIM8,SPTB,ADGRB1,RGMA,DST,VAX1,FEZF2,NTF4,LAMB2,TGFB2,CACNG7,EMX1
GO:0021537	telencephalon development	0.0001332	0.7227	0.01095	0.1005	17	291	EZH2,EOMES,LHX2,HPRT1,FOXG1,FEZF1,DMRTA2,TBR1,HES5,KDM1A,SOX2,ULK4,FEZF2,GSX2,OXTR,EMX1,EMX2
GO:0046879	hormone secretion	0.0001358	0.7369	0.011	0.1009	20	378	CFTR,UCN2,RAPGEF3,SFRP1,VSNL1,CPE,ARNTL,DYNLL1,SOX11,UTS2,PAX8,GLP1R,KCNJ11,DIO2,GPR27,LEPR,EDN1,EDN2,SIDT2,ENHO
GO:0048858	cell projection morphogenesis	0.0001393	0.7558	0.01111	0.102	32	763	MATN2,RREB1,TENM2,LHX2,HPRT1,UGT8,ALCAM,PLXNA2,FOXG1,ISLR2,VLDLR,SEMA3C,DCDC2,FN1,CHODL,SGK1,WNT7B,FEZF1,TBR1,KDM1A,ZSWIM8,SPTB,ADGRB1,RGMA,DST,VAX1,FEZF2,NTF4,LAMB2,TGFB2,CACNG7,EMX1
GO:0051962	positive regulation of nervous system development	0.0001449	0.7866	0.0114	0.1046	29	664	TGIF2,ETV5,EZH2,PLXNA2,FOXG1,ISLR2,VLDLR,FN1,CHODL,SGK1,TENM3,FEZF1,DMRTA2,IL1R1,KDM1A,GPRC5B,SOX2,SOX11,ADGRB1,GATA2,ZC4H2,RGMA,TTBK1,RANBP1,FEZF2,GSX2,PTPN5,CACNG7,OXTR
GO:0046883	regulation of hormone secretion	0.0001481	0.8038	0.0114	0.1046	18	322	CFTR,UCN2,RAPGEF3,SFRP1,VSNL1,ARNTL,DYNLL1,SOX11,UTS2,PAX8,GLP1R,KCNJ11,GPR27,LEPR,EDN1,EDN2,SIDT2,ENHO
GO:0014706	striated muscle tissue development	0.0001491	0.8092	0.0114	0.1046	23	472	PDGFRB,HLF,EOMES,CITED2,ADRA1B,PIM1,PLAGL1,FGF9,SEMA3C,FHOD3,SIRT2,ARNTL,MYH15,DMRTA2,SOX11,VAMP5,SAP30,VAX1,EDN1,TGFB2,NPRL3,TNNT2,SMAD7
GO:0018958	phenol-containing compound metabolic process	0.0001532	0.8313	0.01147	0.1052	10	116	GCNT4,HPRT1,CTNS,SLCO4A1,PAX8,DIO2,GPR37,TGFB2,EPAS1,HDC
GO:0009719	response to endogenous stimulus	0.0001543	0.8372	0.01147	0.1052	61	1834	CDKN2B,PDGFRB,CFTR,ETS1,EZH2,UCN2,CITED2,LONP1,ADRA1B,RAPGEF3,BAMBI,FGF9,ALPL,SFRP1,COMP,SGK1,VASN,WNT7B,POLR2D,CALCOCO1,PPAT,FAS,MSX2,SIRT2,ARNTL,CPEB4,SNAI2,CCN2,MBD5,HES5,KDM1A,SOX11,HTRA1,LRRC32,GHR,RGMA,PTPRE,CASTOR1,PARD6A,KCNE1,PAX8,GLP1R,KCNJ11,KHK,FGF19,CPEB2,NTF4,ADTRP,TFAP4,LEPR,EDN1,TGFB2,RHOQ,ENHO,OXTR,FSTL1,RORB,SPIDR,PCNA,HRH3,SMAD7
GO:0045666	positive regulation of neuron differentiation	0.0001635	0.8874	0.01199	0.11	23	475	TGIF2,ETV5,EZH2,PLXNA2,FOXG1,ISLR2,VLDLR,FN1,CHODL,SGK1,TENM3,FEZF1,KDM1A,GPRC5B,SOX2,SOX11,GATA2,ZC4H2,RGMA,RANBP1,FEZF2,PTPN5,CACNG7
GO:0048762	mesenchymal cell differentiation	0.0001724	0.9354	0.01247	0.1145	15	242	EZH2,EOMES,CITED2,BAMBI,SEMA3C,SFRP1,FN1,VASN,MSX2,SNAI2,SOX11,FGF19,EDN1,TGFB2,SMAD7
GO:0045934	negative regulation of nucleobase-containing compound metabolic process	0.0001758	0.954	0.01255	0.1152	54	1573	TGIF2,FOXQ1,RREB1,EZH2,TENM2,EOMES,NRARP,CITED2,ARID5B,FGF9,FOXG1,SFMBT1,SFRP1,ZNF835,CNBP,MSX2,SMTNL1,SIRT2,ARNTL,FEZF1,SNAI2,VGLL4,TBR1,HES5,KDM1A,SOX2,SOX11,EED,ILF3,GATA2,SAP30,RCOR2,DHX9,CHCHD3,RBMX,JAZF1,INSM2,KCNQ1OT1,VAX1,FEZF2,PTBP2,SUV39H2,GMNN,TFAP4,EDN1,HIPK3,SOX21,RORB,EMX1,EMX2,PRDM6,EPAS1,PCNA,SMAD7
GO:0007517	muscle organ development	0.0001903	1	0.01341	0.1231	23	480	HLF,EOMES,CITED2,PIM1,ARID5B,PLAGL1,FGF9,SFMBT1,CHODL,SMTNL1,SIRT2,ARNTL,MYH15,DMRTA2,SOX11,VAMP5,ADGRB1,SAP30,VAX1,EDN1,TGFB2,TNNT2,SMAD7
GO:0048812	neuron projection morphogenesis	0.0001938	1	0.01348	0.1237	31	743	MATN2,TENM2,LHX2,HPRT1,UGT8,ALCAM,PLXNA2,FOXG1,ISLR2,VLDLR,SEMA3C,DCDC2,FN1,CHODL,SGK1,WNT7B,FEZF1,TBR1,KDM1A,ZSWIM8,SPTB,ADGRB1,RGMA,DST,VAX1,FEZF2,NTF4,LAMB2,TGFB2,CACNG7,EMX1
GO:0030072	peptide hormone secretion	0.0002071	1	0.01423	0.1305	17	302	CFTR,RAPGEF3,SFRP1,VSNL1,CPE,ARNTL,DYNLL1,UTS2,PAX8,GLP1R,KCNJ11,DIO2,GPR27,LEPR,EDN1,SIDT2,ENHO
GO:0021953	central nervous system neuron differentiation	0.0002149	1	0.01458	0.1338	14	220	EOMES,HPRT1,FOXG1,SFRP1,TBR1,HES5,SOX1,SOX2,GATA2,ZC4H2,FEZF2,FOXN4,GSX2,EMX1
GO:0032990	cell part morphogenesis	0.0002215	1	0.01484	0.1362	32	783	MATN2,RREB1,TENM2,LHX2,HPRT1,UGT8,ALCAM,PLXNA2,FOXG1,ISLR2,VLDLR,SEMA3C,DCDC2,FN1,CHODL,SGK1,WNT7B,FEZF1,TBR1,KDM1A,ZSWIM8,SPTB,ADGRB1,RGMA,DST,VAX1,FEZF2,NTF4,LAMB2,TGFB2,CACNG7,EMX1
GO:0008016	regulation of heart contraction	0.0002368	1	0.01567	0.1438	16	277	ADRA1B,KCNK6,SLC1A1,CCN2,UTS2,KCNE1,GLP1R,KCNJ11,FOXN4,EDN1,EDN2,TGFB2,CACNG7,TNNT2,EPAS1,SMAD7
GO:0007411	axon guidance	0.0002511	1	0.01642	0.1507	17	307	MATN2,TENM2,LHX2,ALCAM,PLXNA2,FOXG1,VLDLR,SEMA3C,WNT7B,FEZF1,TBR1,ZSWIM8,SPTB,VAX1,FEZF2,LAMB2,TGFB2
GO:0060429	epithelium development	0.0002587	1	0.01665	0.1528	51	1483	FOXQ1,CFTR,ETV5,RREB1,EZH2,NRARP,CITED2,LHX2,FASN,DLC1,RAPGEF3,TNFRSF19,PLXNA2,SEMA3C,SFRP1,WNT7B,RHOC,MSX2,CRYGD,SCUBE1,ARNTL,SNAI2,PRICKLE2,HES5,SOX2,MYCN,SOX11,TRADD,PSMA7,HRNR,PTGS1,RGMA,EDAR,PARD6A,KCNE1,PAX8,KRT9,KRT15,KRT19,FOXN4,LAMB2,EDN1,TGFB2,TGM2,COL18A1,SIDT2,SOX21,TJP1,EMX1,PCNA,SMAD7
GO:0097485	neuron projection guidance	0.0002608	1	0.01665	0.1528	17	308	MATN2,TENM2,LHX2,ALCAM,PLXNA2,FOXG1,VLDLR,SEMA3C,WNT7B,FEZF1,TBR1,ZSWIM8,SPTB,VAX1,FEZF2,LAMB2,TGFB2
GO:0035270	endocrine system development	0.0002704	1	0.01666	0.1529	11	148	PDGFRB,CFTR,ETS1,CITED2,ARID5B,ARNTL,KDM1A,SOX2,GATA2,PAX8,SIDT2
GO:0034330	cell junction organization	0.0002709	1	0.01666	0.1529	17	309	TRIP6,DLC1,UGT8,PLEC,SFRP1,FN1,LIMS2,RHOC,SNAI2,DST,CDH20,PARD6A,KIFC3,LAMC1,TGFB2,TJP1,SMAD7
GO:0045605	negative regulation of epidermal cell differentiation	0.0002728	1	0.01666	0.1529	4	16	EZH2,MSX2,HES5,TGFB2
GO:0090596	sensory organ morphogenesis	0.0002812	1	0.01666	0.1529	17	310	CITED2,EFEMP1,FGF9,FOXG1,WNT9A,LRIG1,TENM3,MIAT,SOX1,SOX2,SOX11,GATA2,PAX8,MAFB,FOXN4,EDN1,RORB
GO:0060537	muscle tissue development	0.0002871	1	0.01666	0.1529	23	494	PDGFRB,HLF,EOMES,CITED2,ADRA1B,PIM1,PLAGL1,FGF9,SEMA3C,FHOD3,SIRT2,ARNTL,MYH15,DMRTA2,SOX11,VAMP5,SAP30,VAX1,EDN1,TGFB2,NPRL3,TNNT2,SMAD7
GO:2000113	negative regulation of cellular macromolecule biosynthetic process	0.0002893	1	0.01666	0.1529	54	1605	TGIF2,FOXQ1,RREB1,EZH2,TENM2,EOMES,NRARP,CITED2,ARID5B,FGF9,BACE2,FOXG1,SFMBT1,SFRP1,ZNF835,CNBP,MSX2,SMTNL1,SIRT2,ARNTL,FEZF1,CPEB4,SNAI2,VGLL4,TBR1,HES5,KDM1A,SOX2,SOX11,EED,ILF3,GATA2,SAP30,RCOR2,CHCHD3,JAZF1,INSM2,KCNQ1OT1,CPEB2,VAX1,FEZF2,SUV39H2,GMNN,TFAP4,EDN1,HIPK3,SOX21,RORB,EMX1,EMX2,PRDM6,EPAS1,PCNA,SMAD7
GO:0034329	cell junction assembly	0.0002907	1	0.01666	0.1529	15	254	TRIP6,DLC1,UGT8,PLEC,SFRP1,FN1,LIMS2,RHOC,SNAI2,DST,CDH20,PARD6A,LAMC1,TJP1,SMAD7
GO:0021902	commitment of neuronal cell to specific neuron type in forebrain	0.0002917	1	0.01666	0.1529	3	7	TBR1,GATA2,FEZF2
GO:0045915	positive regulation of catecholamine metabolic process	0.0002917	1	0.01666	0.1529	3	7	HPRT1,GPR37,EPAS1
GO:0045964	positive regulation of dopamine metabolic process	0.0002917	1	0.01666	0.1529	3	7	HPRT1,GPR37,EPAS1
GO:0021872	forebrain generation of neurons	0.0002997	1	0.01694	0.1555	8	82	FOXG1,TBR1,HES5,SOX1,SOX2,GATA2,FEZF2,GSX2
GO:0090592	DNA synthesis involved in DNA replication	0.0003509	1	0.01943	0.1783	4	17	GINS2,DNA2,RFC4,PCNA
GO:0006271	DNA strand elongation involved in DNA replication	0.0003509	1	0.01943	0.1783	4	17	GINS2,DNA2,RFC4,PCNA
GO:0071495	cellular response to endogenous stimulus	0.0003577	1	0.01961	0.1799	52	1542	CDKN2B,PDGFRB,CFTR,EZH2,UCN2,CITED2,RAPGEF3,BAMBI,FGF9,SFRP1,COMP,SGK1,VASN,POLR2D,CALCOCO1,PPAT,MSX2,SIRT2,ARNTL,CPEB4,SNAI2,CCN2,MBD5,HES5,KDM1A,SOX11,HTRA1,LRRC32,GHR,RGMA,PTPRE,CASTOR1,PARD6A,KCNE1,PAX8,GLP1R,FGF19,CPEB2,NTF4,ADTRP,TFAP4,LEPR,EDN1,TGFB2,RHOQ,ENHO,OXTR,FSTL1,RORB,SPIDR,HRH3,SMAD7
GO:0070316	regulation of G0 to G1 transition	0.0004024	1	0.02184	0.2004	6	47	RRM2,EZH2,CDC7,CCN2,EED,ORC1
GO:0050796	regulation of insulin secretion	0.0004064	1	0.02184	0.2004	13	207	CFTR,RAPGEF3,SFRP1,VSNL1,ARNTL,DYNLL1,UTS2,GLP1R,KCNJ11,GPR27,LEPR,SIDT2,ENHO
GO:0062111	zinc ion import into organelle	0.0004387	1	0.02278	0.209	2	2	SLC30A3,TMEM163
GO:0099180	zinc ion import into synaptic vesicle	0.0004387	1	0.02278	0.209	2	2	SLC30A3,TMEM163
GO:1904424	regulation of GTP binding	0.0004438	1	0.02278	0.209	4	18	CCPG1,RAPGEF3,CLN5,TGFB2
GO:0007219	Notch signaling pathway	0.0004454	1	0.02278	0.209	13	209	NRARP,MFNG,SNAI2,HES5,SOX2,TCIM,GATA2,DLK1,PRAG1,KRT19,GSX2,TGFB2,ENHO
GO:0051345	positive regulation of hydrolase activity	0.000447	1	0.02278	0.209	34	886	PDGFRB,EZH2,ADRA1B,DLC1,RAPGEF3,RIN2,ARHGAP21,SFRP1,FN1,FAS,RHOC,DYNLL1,CCN2,ADAP2,DOCK4,TRADD,RGS11,DHX9,RGMA,TTBK1,RANBP1,NPR3,GPR17,GPR27,ARHGAP10,NTF4,TFAP4,EDN1,TGM2,NPRL3,FZD10,TNNT2,ARHGAP45,PCNA
GO:0072091	regulation of stem cell proliferation	0.0004491	1	0.02278	0.209	8	87	PIM1,FOXG1,SNAI2,DMRTA2,KDM1A,SOX2,SOX11,VAX1
GO:0060137	maternal process involved in parturition	0.0004596	1	0.02288	0.21	3	8	ARNTL,EDN1,OXTR
GO:0072049	comma-shaped body morphogenesis	0.0004596	1	0.02288	0.21	3	8	PDGFRB,HES5,PAX8
GO:0014013	regulation of gliogenesis	0.0004733	1	0.023	0.2111	11	158	ETV5,EZH2,EFEMP1,FAS,SIRT2,HES5,MYCN,SOX11,TTBK1,GSX2,EMX1
GO:0010460	positive regulation of heart rate	0.0004763	1	0.023	0.2111	5	32	ADRA1B,SLC1A1,UTS2,EDN1,EDN2
GO:0022404	molting cycle process	0.0004789	1	0.023	0.2111	9	110	FOXQ1,LHX2,TNFRSF19,MSX2,LRIG1,TRADD,EDAR,TGFB2,SOX21
GO:0022405	hair cycle process	0.0004789	1	0.023	0.2111	9	110	FOXQ1,LHX2,TNFRSF19,MSX2,LRIG1,TRADD,EDAR,TGFB2,SOX21
GO:0016477	cell migration	0.0004838	1	0.02303	0.2113	57	1757	ELP5,TRIP6,PDGFRB,MATN2,ETS1,RREB1,SGK3,CITED2,EFEMP1,DLC1,RAPGEF3,SH3RF2,ARID5B,BAMBI,FGF9,PLXNA2,FOXG1,JCAD,LRP12,SEMA3C,DCDC2,SFRP1,FN1,SGK1,FAS,RHOC,MSX2,FEZF1,PARVA,SNAI2,CENPV,CCN2,IL1R1,LRRC15,SOX1,DOCK4,TRADD,ADGRB1,GATA2,LRCH1,PRAG1,UTS2,ULK4,FGF19,VAX1,FEZF2,LAMB2,LAMC1,GSX2,ADTRP,EDN1,EDN2,LGALS8,TGFB2,COL18A1,EMX2,SMAD7
GO:0045023	G0 to G1 transition	0.0005062	1	0.02389	0.2192	6	49	RRM2,EZH2,CDC7,CCN2,EED,ORC1
GO:0046888	negative regulation of hormone secretion	0.0005237	1	0.0245	0.2248	8	89	UCN2,SFRP1,VSNL1,UTS2,KCNJ11,EDN1,EDN2,ENHO
GO:0048729	tissue morphogenesis	0.0005531	1	0.02566	0.2354	33	861	TGIF2,FOXQ1,MATN2,ETV5,RREB1,GCNT4,EOMES,NRARP,CITED2,LHX2,DLC1,SEMA3C,SFRP1,FN1,WNT7B,RHOC,MSX2,SNAI2,PRICKLE2,HES5,SOX2,MYCN,SOX11,PSMA7,RGMA,PARD6A,PAX8,FOXN4,EDN1,TGFB2,TGM2,TNNT2,SMAD7
GO:0051093	negative regulation of developmental process	0.0005917	1	0.02721	0.2497	42	1194	CFTR,EZH2,NRARP,CITED2,LHX2,EFEMP1,RAPGEF3,FGF9,FOXG1,SFMBT1,SEMA3C,SFRP1,VASN,WNT7B,WNT9A,CPE,FAS,LIMS2,MSX2,SIRT2,ARNTL,SNAI2,HES5,KDM1A,SOX2,MYCN,SOX11,ADGRB1,GATA2,DLK1,NMRK2,PRAG1,RGMA,PAX8,MAFB,VAX1,FEZF2,TGFB2,SOX21,RORB,PRDM6,SMAD7
GO:0021510	spinal cord development	0.0006625	1	0.03021	0.2772	9	115	VLDLR,SOX1,SOX11,EED,GATA2,ZC4H2,FOXN4,PTBP2,GSX2
GO:0002790	peptide secretion	0.0006679	1	0.03021	0.2772	29	729	CFTR,S100A13,RAPGEF3,CTAGE1,C1QTNF4,SFRP1,VSNL1,COMP,FN1,CPE,ARNTL,DYNLL1,LRRC32,TMEM106A,DHX9,UTS2,PARD6A,PAX8,GLP1R,KCNJ11,DIO2,GPR27,ADTRP,LEPR,EDN1,TGFB2,SIDT2,OPTN,ENHO
GO:0045654	positive regulation of megakaryocyte differentiation	0.0006787	1	0.03044	0.2794	3	9	RAB7B,KDM1A,GATA2
GO:0001649	osteoblast differentiation	0.0006887	1	0.03063	0.2811	14	247	FASN,FGF9,ALPL,SFRP1,WNT7B,MSX2,SNAI2,SOX2,SOX11,DLK1,SMOC1,DHX9,RBMX,RORB
GO:0003205	cardiac chamber development	0.0007337	1	0.03237	0.2971	12	193	CITED2,FGF9,SEMA3C,CPE,MSX2,PARVA,SOX11,PAX8,TGFB2,NPRL3,TNNT2,SMAD7
GO:0048864	stem cell development	0.0007547	1	0.0329	0.3019	8	94	CITED2,SEMA3C,FN1,WNT7B,SNAI2,SOX11,FGF19,EDN1
GO:0007507	heart development	0.0007577	1	0.0329	0.3019	28	700	PDGFRB,EOMES,CITED2,ADRA1B,DLC1,PIM1,FGF9,SEMA3C,FHOD3,CPE,MSX2,SCUBE1,PARVA,SNAI2,ADAP2,SOX11,ADAM19,PAX8,FGF19,FOXN4,EDN1,TGFB2,LDB3,OXTR,NPRL3,TNNT2,PCNA,SMAD7
GO:0043009	chordate embryonic development	0.0007658	1	0.03298	0.3027	31	806	PDGFRB,EOMES,NRARP,CITED2,LHX2,MFNG,DLC1,FGF9,ADGRF4,PLXNA2,SEMA3C,SFRP1,WNT7B,WNT9A,PRICKLE2,CCNB1IP1,HES5,KDM1A,MYCN,SOX11,GATA2,DLK1,RGMA,C6,KRT19,CENPU,EDN1,TGFB2,TJP1,EMX1,EPAS1
GO:0003206	cardiac chamber morphogenesis	0.0008187	1	0.03498	0.321	10	143	CITED2,FGF9,SEMA3C,CPE,MSX2,PARVA,SOX11,TGFB2,TNNT2,SMAD7
GO:0090276	regulation of peptide hormone secretion	0.0008371	1	0.03527	0.3237	14	252	CFTR,RAPGEF3,SFRP1,VSNL1,ARNTL,DYNLL1,UTS2,PAX8,GLP1R,KCNJ11,GPR27,LEPR,SIDT2,ENHO
GO:0060047	heart contraction	0.0008385	1	0.03527	0.3237	16	311	ADRA1B,KCNK6,SLC1A1,CCN2,UTS2,KCNE1,GLP1R,KCNJ11,FOXN4,EDN1,EDN2,TGFB2,CACNG7,TNNT2,EPAS1,SMAD7
GO:0032355	response to estradiol	0.0008639	1	0.03602	0.3305	10	144	PDGFRB,ETS1,EZH2,SFRP1,MSX2,CCN2,GHR,KCNJ11,OXTR,PCNA
GO:0051098	regulation of binding	0.0008694	1	0.03602	0.3305	20	437	CCPG1,LHX2,MFNG,RAPGEF3,CLN5,BAMBI,APLP2,MSX2,SIRT2,KDM1A,LDLRAP1,SOX11,DHX9,RGMA,TTBK1,GMNN,TFAP4,TGFB2,HIPK3,ENHO
GO:0051270	regulation of cellular component movement	0.0008906	1	0.03662	0.336	42	1219	ELP5,TRIP6,PDGFRB,ETS1,RREB1,SGK3,CITED2,EFEMP1,DLC1,RAPGEF3,SH3RF2,FGF9,PLXNA2,JCAD,SEMA3C,SFRP1,FN1,SGK1,FAS,RHOC,SNAI2,TBR1,IL1R1,LRRC15,DOCK4,ZSWIM8,TRADD,ADGRB1,GATA2,LRCH1,PRAG1,UTS2,ULK4,FEZF2,GSX2,ADTRP,EDN1,EDN2,TGFB2,COL18A1,TNNT2,SMAD7
GO:0007409	axonogenesis	0.0009044	1	0.0369	0.3386	23	537	MATN2,TENM2,LHX2,ALCAM,PLXNA2,FOXG1,ISLR2,VLDLR,SEMA3C,FN1,CHODL,WNT7B,FEZF1,TBR1,ZSWIM8,SPTB,ADGRB1,RGMA,DST,VAX1,FEZF2,LAMB2,TGFB2
GO:0003231	cardiac ventricle development	0.0009111	1	0.0369	0.3386	10	145	CITED2,FGF9,SEMA3C,CPE,SOX11,PAX8,TGFB2,NPRL3,TNNT2,SMAD7
GO:0014033	neural crest cell differentiation	0.0009285	1	0.03701	0.3396	8	97	CITED2,SEMA3C,SFRP1,FN1,SNAI2,SOX11,FGF19,EDN1
GO:0051961	negative regulation of nervous system development	0.0009372	1	0.03701	0.3396	18	376	LHX2,EFEMP1,FOXG1,SEMA3C,WNT7B,CPE,FAS,SIRT2,HES5,KDM1A,SOX2,MYCN,SOX11,PRAG1,RGMA,VAX1,FEZF2,SOX21
GO:0045880	positive regulation of smoothened signaling pathway	0.000947	1	0.03701	0.3396	5	37	FGF9,DCDC2,SFRP1,WNT9A,SCUBE1
GO:0045987	positive regulation of smooth muscle contraction	0.000947	1	0.03701	0.3396	5	37	ADRA1B,PTGS1,EDN1,EDN2,OXTR
GO:0002009	morphogenesis of an epithelium	0.0009501	1	0.03701	0.3396	26	641	FOXQ1,ETV5,RREB1,NRARP,CITED2,LHX2,DLC1,SEMA3C,SFRP1,WNT7B,RHOC,MSX2,SNAI2,PRICKLE2,HES5,SOX2,MYCN,SOX11,PSMA7,RGMA,PARD6A,PAX8,FOXN4,EDN1,TGFB2,TGM2
GO:0072050	S-shaped body morphogenesis	0.0009547	1	0.03701	0.3396	3	10	PDGFRB,HES5,PAX8
GO:2000678	negative regulation of transcription regulatory region DNA binding	0.0009935	1	0.03797	0.3484	4	22	LHX2,MSX2,SOX11,ENHO
GO:0045683	negative regulation of epidermis development	0.0009935	1	0.03797	0.3484	4	22	EZH2,MSX2,HES5,TGFB2
GO:0017145	stem cell division	0.001006	1	0.03817	0.3503	11	173	ETV5,PIM1,FOXG1,WNT7B,SNAI2,DMRTA2,KDM1A,SOX2,SOX11,VAX1,TGFB2
GO:0048589	developmental growth	0.001051	1	0.0396	0.3634	31	822	PDGFRB,MATN2,EZH2,CITED2,LHX2,RMI1,ADRA1B,PIM1,ARID5B,FGF9,ALCAM,ISLR2,SEMA3C,SFRP1,COMP,FN1,WNT7B,MSX2,MBD5,KDM1A,SOX2,DLK1,GHR,RGMA,GPR149,LAMB2,LEPR,EDN1,TGFB2,CACNG7,EMX1
GO:1902692	regulation of neuroblast proliferation	0.001072	1	0.0399	0.3661	5	38	FOXG1,DMRTA2,KDM1A,SOX2,VAX1
GO:0010817	regulation of hormone levels	0.001073	1	0.0399	0.3661	25	612	CFTR,GCNT4,UCN2,RAPGEF3,BACE2,SFRP1,VSNL1,CPE,ARNTL,DYNLL1,KDM1A,SOX11,SLCO4A1,GHR,UTS2,PAX8,GLP1R,KCNJ11,DIO2,GPR27,LEPR,EDN1,EDN2,SIDT2,ENHO
GO:0010558	negative regulation of macromolecule biosynthetic process	0.001114	1	0.04114	0.3775	54	1700	TGIF2,FOXQ1,RREB1,EZH2,TENM2,EOMES,NRARP,CITED2,ARID5B,FGF9,BACE2,FOXG1,SFMBT1,SFRP1,ZNF835,CNBP,MSX2,SMTNL1,SIRT2,ARNTL,FEZF1,CPEB4,SNAI2,VGLL4,TBR1,HES5,KDM1A,SOX2,SOX11,EED,ILF3,GATA2,SAP30,RCOR2,CHCHD3,JAZF1,INSM2,KCNQ1OT1,CPEB2,VAX1,FEZF2,SUV39H2,GMNN,TFAP4,EDN1,HIPK3,SOX21,RORB,EMX1,EMX2,PRDM6,EPAS1,PCNA,SMAD7
GO:0003015	heart process	0.001131	1	0.04128	0.3788	16	320	ADRA1B,KCNK6,SLC1A1,CCN2,UTS2,KCNE1,GLP1R,KCNJ11,FOXN4,EDN1,EDN2,TGFB2,CACNG7,TNNT2,EPAS1,SMAD7
GO:0001825	blastocyst formation	0.001143	1	0.04128	0.3788	6	57	EOMES,CITED2,MFNG,PRICKLE2,CCNB1IP1,TJP1
GO:0045747	positive regulation of Notch signaling pathway	0.001143	1	0.04128	0.3788	6	57	MFNG,HES5,SOX2,GSX2,TGFB2,ENHO
GO:0008015	blood circulation	0.001149	1	0.04128	0.3788	25	615	CFTR,ADRA1B,KCNK6,COMP,SGK1,SLC1A1,SMTNL1,CCN2,DOCK4,PTGS1,UTS2,KCNE1,GLP1R,KCNJ11,NPR3,FOXN4,EDN1,EDN2,TGFB2,CACNG7,OXTR,TNNT2,EPAS1,HRH3,SMAD7
GO:0009792	embryo development ending in birth or egg hatching	0.001202	1	0.04138	0.3798	31	829	PDGFRB,EOMES,NRARP,CITED2,LHX2,MFNG,DLC1,FGF9,ADGRF4,PLXNA2,SEMA3C,SFRP1,WNT7B,WNT9A,PRICKLE2,CCNB1IP1,HES5,KDM1A,MYCN,SOX11,GATA2,DLK1,RGMA,C6,KRT19,CENPU,EDN1,TGFB2,TJP1,EMX1,EPAS1
GO:0050768	negative regulation of neurogenesis	0.001207	1	0.04138	0.3798	17	353	LHX2,EFEMP1,FOXG1,SEMA3C,WNT7B,FAS,SIRT2,HES5,KDM1A,SOX2,MYCN,SOX11,PRAG1,RGMA,VAX1,FEZF2,SOX21
GO:0051216	cartilage development	0.001221	1	0.04138	0.3798	13	233	MATN2,EFEMP1,FGF9,COMP,WNT7B,WNT9A,MSX2,SNAI2,CCN2,HES5,MYCN,EDN1,TGFB2
GO:0030334	regulation of cell migration	0.001256	1	0.04138	0.3798	37	1052	ELP5,TRIP6,PDGFRB,ETS1,RREB1,SGK3,CITED2,EFEMP1,DLC1,RAPGEF3,SH3RF2,FGF9,PLXNA2,JCAD,SEMA3C,SFRP1,FN1,SGK1,FAS,RHOC,SNAI2,IL1R1,LRRC15,DOCK4,TRADD,ADGRB1,GATA2,LRCH1,UTS2,ULK4,GSX2,ADTRP,EDN1,EDN2,TGFB2,COL18A1,SMAD7
GO:0040012	regulation of locomotion	0.001259	1	0.04138	0.3798	41	1203	ELP5,TRIP6,PDGFRB,ETS1,RREB1,SGK3,CITED2,EFEMP1,DLC1,RAPGEF3,SH3RF2,FGF9,PLXNA2,JCAD,SEMA3C,SFRP1,FN1,SGK1,FAS,RHOC,SNAI2,TBR1,IL1R1,LRRC15,DOCK4,ZSWIM8,TRADD,ADGRB1,GATA2,LRCH1,PRAG1,UTS2,ULK4,FEZF2,GSX2,ADTRP,EDN1,EDN2,TGFB2,COL18A1,SMAD7
GO:0090092	regulation of transmembrane receptor protein serine/threonine kinase signaling pathway	0.00126	1	0.04138	0.3798	14	263	CDKN2B,CITED2,BAMBI,FGF9,SFRP1,VASN,MSX2,HES5,SOX11,HTRA1,RGMA,TGFB2,FSTL1,SMAD7
GO:0031104	dendrite regeneration	0.001271	1	0.04138	0.3798	2	3	MATN2,FAS
GO:0034059	response to anoxia	0.001271	1	0.04138	0.3798	2	3	CCN2,OXTR
GO:0010725	regulation of primitive erythrocyte differentiation	0.001271	1	0.04138	0.3798	2	3	KDM1A,GATA2
GO:0051795	positive regulation of timing of catagen	0.001271	1	0.04138	0.3798	2	3	MSX2,TGFB2
GO:0060585	positive regulation of prostaglandin-endoperoxide synthase activity	0.001271	1	0.04138	0.3798	2	3	EDN1,EDN2
GO:0060584	regulation of prostaglandin-endoperoxide synthase activity	0.001271	1	0.04138	0.3798	2	3	EDN1,EDN2
GO:1902990	mitotic telomere maintenance via semi-conservative replication	0.001271	1	0.04138	0.3798	2	3	DNA2,PCNA
GO:0003279	cardiac septum development	0.001272	1	0.04138	0.3798	9	126	CITED2,SEMA3C,MSX2,PARVA,SOX11,PAX8,TGFB2,NPRL3,SMAD7
GO:0120036	plasma membrane bounded cell projection organization	0.001275	1	0.04138	0.3798	56	1790	MATN2,RREB1,EZH2,TENM2,LHX2,EFEMP1,DLC1,HPRT1,UGT8,ALCAM,PLXNA2,FOXG1,IQUB,ISLR2,VLDLR,LRP12,SEMA3C,DCDC2,SFRP1,FN1,CHODL,SGK1,WNT7B,FAS,SIRT2,TENM3,FEZF1,PARVA,PRICKLE2,DYNLL1,TANC1,TBR1,HES5,KDM1A,GPRC5B,ZSWIM8,HAUS6,SPTB,ADGRB1,PRAG1,RGMA,DST,ULK4,RANBP1,VAX1,FEZF2,NTF4,LAMB2,LAMC1,PTPN5,TGFB2,DNAAF2,RHOQ,CACNG7,EMX1,JHY
GO:0035881	amacrine cell differentiation	0.001293	1	0.04138	0.3798	3	11	MIAT,FOXN4,RORB
GO:0000727	double-strand break repair via break-induced replication	0.001293	1	0.04138	0.3798	3	11	MCM2,CDC7,GINS2
GO:0060174	limb bud formation	0.001293	1	0.04138	0.3798	3	11	PLXNA2,SEMA3C,SOX11
GO:0007178	transmembrane receptor protein serine/threonine kinase signaling pathway	0.001296	1	0.04138	0.3798	18	387	CDKN2B,TGIF2,CITED2,BAMBI,FGF9,SFRP1,COMP,VASN,MSX2,HES5,SOX11,HTRA1,LRRC32,RGMA,PARD6A,TGFB2,FSTL1,SMAD7
GO:0035148	tube formation	0.001326	1	0.04207	0.3861	11	179	CITED2,LHX2,DLC1,SFRP1,HES5,SOX11,RGMA,EDAR,PAX8,TGFB2,TGM2
GO:0051048	negative regulation of secretion	0.001354	1	0.04231	0.3883	15	295	UCN2,SFRP1,VSNL1,FN1,PLA2R1,LRRC32,PTGS1,UTS2,KCNJ11,ADTRP,EDN1,EDN2,ENHO,OXTR,HRH3
GO:0007435	salivary gland morphogenesis	0.001359	1	0.04231	0.3883	5	40	SEMA3C,SNAI2,EDAR,TGFB2,TGM2
GO:0003208	cardiac ventricle morphogenesis	0.001361	1	0.04231	0.3883	7	80	FGF9,SEMA3C,CPE,SOX11,TGFB2,TNNT2,SMAD7
GO:0045933	positive regulation of muscle contraction	0.001371	1	0.04231	0.3883	6	59	ADRA1B,CCN2,PTGS1,EDN1,EDN2,OXTR
GO:0030510	regulation of BMP signaling pathway	0.001372	1	0.04231	0.3883	8	103	SFRP1,MSX2,HES5,SOX11,HTRA1,RGMA,FSTL1,SMAD7
GO:0000904	cell morphogenesis involved in differentiation	0.001388	1	0.04253	0.3903	32	873	MATN2,RREB1,TENM2,LHX2,HPRT1,ALCAM,PLXNA2,FOXG1,ISLR2,VLDLR,SEMA3C,DCDC2,SFRP1,FN1,CHODL,SGK1,WNT7B,LIMS2,FEZF1,PARVA,TBR1,ZSWIM8,SPTB,ADGRB1,RGMA,DST,VAX1,FEZF2,LAMB2,LAMC1,TGFB2,COL18A1
GO:0022616	DNA strand elongation	0.001397	1	0.04253	0.3903	4	24	GINS2,DNA2,RFC4,PCNA
GO:0003013	circulatory system process	0.001403	1	0.04253	0.3903	25	624	CFTR,ADRA1B,KCNK6,COMP,SGK1,SLC1A1,SMTNL1,CCN2,DOCK4,PTGS1,UTS2,KCNE1,GLP1R,KCNJ11,NPR3,FOXN4,EDN1,EDN2,TGFB2,CACNG7,OXTR,TNNT2,EPAS1,HRH3,SMAD7
GO:0022603	regulation of anatomical structure morphogenesis	0.001454	1	0.04385	0.4024	43	1289	TGIF2,ETS1,ETV5,RREB1,NRARP,CITED2,S100A13,DLC1,RAPGEF3,PIM1,BAMBI,PLXNA2,JCAD,ISLR2,SEMA3C,SFRP1,FN1,CHODL,SGK1,WNT7B,CPE,LIMS2,RHOC,PARVA,SNAI2,PRICKLE2,TBR1,HES5,ZSWIM8,PSMA7,ADGRB1,GATA2,PRAG1,RGMA,UTS2,PARD6A,PAX8,C6,FEZF2,EDN1,TGFB2,RHOQ,CACNG7
GO:0043392	negative regulation of DNA binding	0.001497	1	0.04488	0.4118	6	60	LHX2,MSX2,KDM1A,SOX11,TFAP4,ENHO
GO:0070482	response to oxygen levels	0.001521	1	0.04512	0.414	19	425	PDGFRB,ETS1,CITED2,LONP1,HILPDA,VLDLR,SFRP1,VASN,FAS,SIRT2,CPEB4,CCN2,PSMA7,CPEB2,SUV39H2,EDN1,TGFB2,OXTR,EPAS1
GO:0035774	positive regulation of insulin secretion involved in cellular response to glucose stimulus	0.001521	1	0.04512	0.414	5	41	CFTR,VSNL1,DYNLL1,GPR27,LEPR
GO:0060411	cardiac septum morphogenesis	0.001572	1	0.04636	0.4254	7	82	CITED2,SEMA3C,MSX2,PARVA,SOX11,TGFB2,SMAD7
GO:0072243	metanephric nephron epithelium development	0.001636	1	0.04686	0.43	4	25	WNT7B,HES5,PAX8,LAMB2
GO:0042423	catecholamine biosynthetic process	0.001636	1	0.04686	0.43	4	25	GPR37,TGFB2,EPAS1,HDC
GO:0009713	catechol-containing compound biosynthetic process	0.001636	1	0.04686	0.43	4	25	GPR37,TGFB2,EPAS1,HDC
GO:0002052	positive regulation of neuroblast proliferation	0.001636	1	0.04686	0.43	4	25	FOXG1,DMRTA2,KDM1A,SOX2
GO:0023061	signal release	0.00164	1	0.04686	0.43	23	562	CFTR,UCN2,RAPGEF3,DOC2A,SFRP1,VSNL1,CPE,ARNTL,DYNLL1,SOX11,GAD2,UTS2,PAX8,GLP1R,KCNJ11,DIO2,GPR27,LEPR,EDN1,EDN2,SIDT2,ENHO,HRH3
GO:0042310	vasoconstriction	0.00165	1	0.04686	0.43	8	106	ADRA1B,COMP,SMTNL1,DOCK4,PTGS1,EDN1,EDN2,OXTR
GO:0048870	cell motility	0.001658	1	0.04686	0.43	59	1932	ELP5,TRIP6,PDGFRB,MATN2,ETS1,RREB1,SGK3,CITED2,EFEMP1,DLC1,RAPGEF3,SH3RF2,ARID5B,BAMBI,FGF9,PLXNA2,FOXG1,JCAD,LRP12,SEMA3C,DCDC2,SFRP1,FN1,SGK1,FAS,RHOC,MSX2,FEZF1,PARVA,SNAI2,CENPV,CCN2,IL1R1,LRRC15,SOX1,DOCK4,TRADD,ADGRB1,GATA2,LRCH1,PRAG1,DST,UTS2,ULK4,FGF19,VAX1,FEZF2,LAMB2,LAMC1,GSX2,ADTRP,EDN1,EDN2,LGALS8,TGFB2,DNAAF2,COL18A1,EMX2,SMAD7
GO:0051674	localization of cell	0.001658	1	0.04686	0.43	59	1932	ELP5,TRIP6,PDGFRB,MATN2,ETS1,RREB1,SGK3,CITED2,EFEMP1,DLC1,RAPGEF3,SH3RF2,ARID5B,BAMBI,FGF9,PLXNA2,FOXG1,JCAD,LRP12,SEMA3C,DCDC2,SFRP1,FN1,SGK1,FAS,RHOC,MSX2,FEZF1,PARVA,SNAI2,CENPV,CCN2,IL1R1,LRRC15,SOX1,DOCK4,TRADD,ADGRB1,GATA2,LRCH1,PRAG1,DST,UTS2,ULK4,FGF19,VAX1,FEZF2,LAMB2,LAMC1,GSX2,ADTRP,EDN1,EDN2,LGALS8,TGFB2,DNAAF2,COL18A1,EMX2,SMAD7
GO:0031581	hemidesmosome assembly	0.001697	1	0.04723	0.4334	3	12	PLEC,DST,LAMC1
GO:0051798	positive regulation of hair follicle development	0.001697	1	0.04723	0.4334	3	12	MSX2,TRADD,TGFB2
GO:0033240	positive regulation of cellular amine metabolic process	0.001697	1	0.04723	0.4334	3	12	HPRT1,GPR37,EPAS1
GO:0006261	DNA-dependent DNA replication	0.001743	1	0.04819	0.4422	10	158	MCM2,CDC7,SAMHD1,GINS2,DNA2,RFC4,GMNN,ORC1,ORC4,PCNA
GO:0009790	embryo development	0.00175	1	0.04819	0.4422	42	1263	TGIF2,PDGFRB,EOMES,NRARP,CITED2,LHX2,MFNG,EFEMP1,DLC1,FGF9,ADGRF4,PLXNA2,FOXG1,SEMA3C,SFRP1,FN1,WNT7B,WNT9A,APLP2,MSX2,LRIG1,PRICKLE2,CCNB1IP1,HES5,KDM1A,SOX2,MYCN,SOX11,GATA2,DLK1,RGMA,PAX8,MAFB,C6,KRT19,FOXN4,CENPU,EDN1,TGFB2,TJP1,EMX1,EPAS1
GO:0002062	chondrocyte differentiation	0.001758	1	0.04819	0.4422	9	132	MATN2,EFEMP1,FGF9,COMP,WNT9A,MSX2,SNAI2,CCN2,HES5
GO:0033260	nuclear DNA replication	0.001775	1	0.04823	0.4426	6	62	MCM2,CDC7,DNA2,RFC4,GMNN,PCNA
GO:0030073	insulin secretion	0.001777	1	0.04823	0.4426	13	243	CFTR,RAPGEF3,SFRP1,VSNL1,ARNTL,DYNLL1,UTS2,GLP1R,KCNJ11,GPR27,LEPR,SIDT2,ENHO
GO:0019229	regulation of vasoconstriction	0.001808	1	0.04877	0.4476	7	84	ADRA1B,SMTNL1,DOCK4,PTGS1,EDN1,EDN2,OXTR
GO:0030198	extracellular matrix organization	0.001815	1	0.04877	0.4476	18	399	ETS1,HPSE2,AMBN,COMP,FN1,CCDC80,APLP2,SCUBE1,CCN2,HTRA1,ADAM19,SMOC1,ST7,LAMB2,LAMC1,ADTRP,TGFB2,COL18A1
GO:0051241	negative regulation of multicellular organismal process	0.001828	1	0.04887	0.4485	48	1500	CFTR,UCN2,NRARP,CITED2,LHX2,EFEMP1,FGF9,FOXG1,SFMBT1,SEMA3C,SFRP1,FN1,VASN,WNT7B,WNT9A,CPE,FAS,LIMS2,MSX2,SIRT2,ARNTL,SNAI2,HES5,KDM1A,SOX2,DOCK4,MYCN,SOX11,LRRC32,ADGRB1,GATA2,DLK1,PRAG1,RGMA,UTS2,PAX8,GPR149,MAFB,VAX1,NPR3,FEZF2,ADTRP,EDN1,TGFB2,OXTR,SOX21,RORB,SMAD7
GO:0071453	cellular response to oxygen levels	0.001843	1	0.04903	0.4499	13	244	CITED2,HILPDA,VLDLR,SFRP1,VASN,FAS,SIRT2,CPEB4,PSMA7,CPEB2,SUV39H2,EDN1,EPAS1
GO:0001942	hair follicle development	0.001858	1	0.04919	0.4514	8	108	FOXQ1,LHX2,TNFRSF19,MSX2,TRADD,EDAR,TGFB2,SOX21
GO:0007431	salivary gland development	0.001889	1	0.04962	0.4554	5	43	SEMA3C,SNAI2,EDAR,TGFB2,TGM2
GO:0021895	cerebral cortex neuron differentiation	0.001902	1	0.04962	0.4554	4	26	EOMES,HPRT1,FEZF2,EMX1
GO:0042403	thyroid hormone metabolic process	0.001902	1	0.04962	0.4554	4	26	GCNT4,SLCO4A1,PAX8,DIO2
GO:0009967	positive regulation of signal transduction	0.001922	1	0.04979	0.4569	56	1823	CDKN2B,TRIP6,PDGFRB,EZH2,NRARP,CITED2,S100A13,MFNG,ADRA1B,SH3RF2,BAMBI,FGF9,TNFRSF19,C1QTNF4,JCAD,DCDC2,SFRP1,WNT7B,WNT9A,FAS,LIMS2,RHOC,MSX2,PLA2R1,SCUBE1,ARNTL,LRRC19,CCN2,MBD5,IL1R1,HES5,GPRC5B,SOX2,LDLRAP1,SOX11,TRADD,PSMA7,TCIM,PRAG1,DENND2B,TMEM106A,GHR,EDAR,FGF19,GPR17,GPR27,GPR37,ESM1,GSX2,TFAP4,LEPR,EDN1,TGFB2,TGM2,ENHO,FZD10
GO:0000245	spliceosomal complex assembly	0.001936	1	0.04979	0.4569	7	85	CELF5,GEMIN2,SNRPD1,SNRPD2,SNRPE,RBMX,PTBP2
GO:1901224	positive regulation of NIK/NF-kappaB signaling	0.001936	1	0.04979	0.4569	7	85	TRIP6,C1QTNF4,LRRC19,TRADD,TCIM,EDAR,EDN1
GO: Cellular Component
GO:0034715	pICln-Sm protein complex	2.458e-06	0.001455	0.001455	0.01013	4	6	SNRPD1,SNRPD2,SNRPE,SNRPF
GO:0031012	extracellular matrix	5.964e-06	0.00353	0.001765	0.01229	30	598	MATN2,HPSE2,S100A3,S100A13,EFEMP1,FGF9,PLXNA2,ALPL,AMBN,SEMA3C,SFRP1,COMP,FN1,VASN,CCDC80,LRIG1,CCN2,LRRC15,HTRA1,ADAM19,LRRC32,HRNR,SMOC1,DST,LAMB2,LAMC1,ITIH5,TGFB2,TGM2,COL18A1
GO:0005604	basement membrane	1.972e-05	0.01168	0.003477	0.0242	11	113	MATN2,EFEMP1,FGF9,FN1,CCDC80,SMOC1,DST,LAMB2,LAMC1,TGFB2,COL18A1
GO:0034719	SMN-Sm protein complex	2.349e-05	0.01391	0.003477	0.0242	5	18	GEMIN2,SNRPD1,SNRPD2,SNRPE,SNRPF
GO:0032797	SMN complex	3.135e-05	0.01856	0.003712	0.02584	5	19	GEMIN2,SNRPD1,SNRPD2,SNRPE,SNRPF
GO:0062023	collagen-containing extracellular matrix	4.434e-05	0.02625	0.004374	0.03045	24	474	MATN2,S100A3,S100A13,EFEMP1,FGF9,PLXNA2,SEMA3C,SFRP1,COMP,FN1,CCDC80,CCN2,LRRC15,HTRA1,ADAM19,HRNR,SMOC1,DST,LAMB2,LAMC1,ITIH5,TGFB2,TGM2,COL18A1
GO:0034709	methylosome	7.36e-05	0.04357	0.006224	0.04333	4	12	SNRPD1,SNRPD2,SNRPE,SNRPF
GO:0005912	adherens junction	9.044e-05	0.05354	0.006693	0.04659	26	560	TRIP6,PDGFRB,DLC1,MPP4,AHNAK,ALCAM,PLEC,JCAD,SLC4A2,LIMS2,PARVA,SNTB1,TES,LAYN,ADGRB1,PRAG1,TSPAN9,DST,CDH20,KIFC3,TGM2,LDB3,OXTR,TJP1,IGSF21,SMAD7
GO:0070161	anchoring junction	0.0001381	0.08174	0.009083	0.06323	26	575	TRIP6,PDGFRB,DLC1,MPP4,AHNAK,ALCAM,PLEC,JCAD,SLC4A2,LIMS2,PARVA,SNTB1,TES,LAYN,ADGRB1,PRAG1,TSPAN9,DST,CDH20,KIFC3,TGM2,LDB3,OXTR,TJP1,IGSF21,SMAD7
GO:0000790	nuclear chromatin	0.00033	0.1954	0.01954	0.136	61	1923	TGIF2,FOXQ1,HLF,ETS1,ETV5,RREB1,EZH2,EOMES,CITED2,LHX2,ARID5B,PLAGL1,FOXG1,ZNF670,CALCOCO1,ZNF835,CNBP,MSX2,SIRT2,ARNTL,FEZF1,ZNF641,SNAI2,DMRTA2,DMRTA1,TBR1,ZNF99,HES5,KDM1A,SOX1,SOX2,MYCN,SOX11,EED,GATA2,SAP30,RCOR2,DHX9,CHCHD3,PAX8,RBMX,JAZF1,INSM2,MAFB,VAX1,ACTR8,FEZF2,DBX2,FOXN4,GSX2,SUV39H2,TFAP4,ZNF710,SOX21,ZNF532,RORB,EMX1,EMX2,PRDM6,EPAS1,SMAD7
GO:0005971	ribonucleoside-diphosphate reductase complex	0.0004221	0.2499	0.02272	0.1581	2	2	RRM1,RRM2
GO:0005664	nuclear origin of replication recognition complex	0.0006421	0.3801	0.03167	0.2205	3	9	MCM2,ORC1,ORC4

## Sheet: Biological Processes 
Biological Processes Overlap Results
# overlaps shown:	20
# genesets in collections:	13561
# genes in comparison (n):	450
# genes in universe (N):	38404
Gene Set Name	# Genes in Gene Set (K)	Description	# Genes in Overlap (k)	k/K	p-value	FDR q-value
GO_ANIMAL_ORGAN_MORPHOGENESIS	1071	Morphogenesis of an animal organ. An organ is defined as a tissue or set of tissues that work together to perform a specific function or functions. Morphogenesis is the process in which anatomical structures are generated and organized. Organs are commonly observed as visibly distinct structures, but may also exist as loosely associated clusters of cells that work together to perform a specific f…	53	0.0495	1.24e-18	1.68e-14
CTTTGT_LEF1_Q2	1983	Genes having at least one occurence of the highly conserved motif M13 CTTTGT sites. The motif matches transcription factor binding site V$LEF1_Q2 (v7.4 TRANSFAC).	70	0.0353	1.72e-16	1.13e-12
GO_REGULATION_OF_CELL_POPULATION_PROLIFERATION	1716	Any process that modulates the frequency, rate or extent of cell proliferation. [GOC:jl]	64	0.0373	3.07e-16	1.13e-12
GO_NEUROGENESIS	1625	Generation of cells within the nervous system. [GO_REF:0000021, GOC:cls, GOC:curators, GOC:dgh, GOC:dph, GOC:jid, GOC:mtg_15jun06]	62	0.0382	3.32e-16	1.13e-12
GO_NEURON_DIFFERENTIATION	1365	The process in which a relatively unspecialized cell acquires specialized features of a neuron. [GOC:mah]	54	0.0396	7.61e-15	2.06e-11
GO_CENTRAL_NERVOUS_SYSTEM_DEVELOPMENT	995	The process whose specific outcome is the progression of the central nervous system over time, from its formation to the mature structure. The central nervous system is the core nervous system that serves an integrating and coordinating function. In vertebrates it consists of the brain and spinal cord. In those invertebrates with a central nervous system it typically consists of a brain, cerebral…	45	0.0452	1.52e-14	3.43e-11
GO_SEQUENCE_SPECIFIC_DOUBLE_STRANDED_DNA_BINDING	889	Interacting selectively and non-covalently with double-stranded DNA of a specific nucleotide composition, e.g. GC-rich DNA binding, or with a specific sequence motif or type of DNA, e.g. promotor binding or rDNA binding. [GOC:dos, GOC:sl]	42	0.0472	2.82e-14	5.46e-11
GO_DOUBLE_STRANDED_DNA_BINDING	981	Interacting selectively and non-covalently with double-stranded DNA. [GOC:elh, GOC:vw]	44	0.0449	4.05e-14	6.86e-11
AACTTT_UNKNOWN	1919	Genes having at least one occurence of the highly conserved motif M17 AACTTT in the region spanning up to 4 kb around their transcription start sites. The motif does not match any known transcription factor binding site (v7.4 TRANSFAC).	64	0.0334	5.45e-14	8.21e-11
GO_REGULATION_OF_CELL_DIFFERENTIATION	1881	Any process that modulates the frequency, rate or extent of cell differentiation, the process in which relatively unspecialized cells acquire specialized structural and functional features. [GOC:go_curators]	63	0.0335	7.28e-14	9.88e-11
GO_ANATOMICAL_STRUCTURE_FORMATION_INVOLVED_IN_MORPHOGENESIS	1177	The developmental process pertaining to the initial formation of an anatomical structure from unspecified parts. This process begins with the specific processes that contribute to the appearance of the discrete structure and ends when the structural rudiment is recognizable. An anatomical structure is any biological entity that occupies space and is distinguished from its surroundings. Anatomical…	48	0.0408	8.91e-14	1.1e-10
GO_SEQUENCE_SPECIFIC_DNA_BINDING	1189	Interacting selectively and non-covalently with DNA of a specific nucleotide composition, e.g. GC-rich DNA binding, or with a specific sequence motif or type of DNA e.g. promotor binding or rDNA binding. [GOC:jl]	48	0.0404	1.29e-13	1.46e-10
GO_REGULATORY_REGION_NUCLEIC_ACID_BINDING	960	Interacting selectively and non-covalently with a nucleic acid region that regulates a nucleic acid-based process. Such processes include transcription, DNA replication, and DNA repair. [GOC:txnOH]	42	0.0437	3.6e-13	3.75e-10
GO_NUCLEAR_CHROMOSOME	1273	A chromosome that encodes the nuclear genome and is found in the nucleus of a eukaryotic cell during the cell cycle phases when the nucleus is intact. [GOC:dph, GOC:mah]	49	0.0385	4.07e-13	3.94e-10
CAGCTG_AP4_Q5	1520	Genes having at least one occurence of the highly conserved motif M15 CAGCTG sites. The motif matches transcription factor binding site V$AP4_Q5 (v7.4 TRANSFAC).	54	0.0355	5.56e-13	4.96e-10
GO_POSITIVE_REGULATION_OF_DEVELOPMENTAL_PROCESS	1428	Any process that activates or increases the rate or extent of development, the biological process whose specific outcome is the progression of an organism over time from an initial condition (e.g. a zygote, or a young adult) to a later condition (e.g. a multicellular animal or an aged adult). [GOC:ai]	52	0.0364	6.13e-13	4.96e-10
GO_RESPONSE_TO_ENDOGENOUS_STIMULUS	1721	Any process that results in a change in state or activity of a cell or an organism (in terms of movement, secretion, enzyme production, gene expression, etc.) as a result of a stimulus arising within the organism. [GOC:sm]	58	0.0337	6.22e-13	4.96e-10
GO_REGIONALIZATION	354	The pattern specification process that results in the subdivision of an axis or axes in space to define an area or volume in which specific patterns of cell differentiation will take place or in which cells interpret a specific environment. [GOC:dph, GOC:isa_complete]	25	0.0706	1.14e-12	8.56e-10
GO_CELLULAR_RESPONSE_TO_ENDOGENOUS_STIMULUS	1454	Any process that results in a change in state or activity of a cell (in terms of movement, secretion, enzyme production, gene expression, etc.) as a result of a stimulus arising within the organism. [GOC:mah]	52	0.0358	1.21e-12	8.65e-10
GO_POSITIVE_REGULATION_OF_CELL_DIFFERENTIATION	1000	Any process that activates or increases the frequency, rate or extent of cell differentiation. [GOC:go_curators]	42	0.042	1.36e-12	9.19e-10
Gene/Gene Set Overlap Matrix
Entrez Gene Id	Gene Symbol	Gene Description	GO_ANIMAL_ORGAN_MORPHOGENESIS	CTTTGT_LEF1_Q2	GO_REGULATION_OF_CELL_POPULATION_PROLIFERATION	GO_NEUROGENESIS	GO_NEURON_DIFFERENTIATION	GO_CENTRAL_NERVOUS_SYSTEM_DEVELOPMENT	GO_SEQUENCE_SPECIFIC_DOUBLE_STRANDED_DNA_BINDING	GO_DOUBLE_STRANDED_DNA_BINDING	AACTTT_UNKNOWN	GO_REGULATION_OF_CELL_DIFFERENTIATION	GO_ANATOMICAL_STRUCTURE_FORMATION_INVOLVED_IN_MORPHOGENESIS	GO_SEQUENCE_SPECIFIC_DNA_BINDING	GO_REGULATORY_REGION_NUCLEIC_ACID_BINDING	GO_NUCLEAR_CHROMOSOME	CAGCTG_AP4_Q5	GO_POSITIVE_REGULATION_OF_DEVELOPMENTAL_PROCESS	GO_RESPONSE_TO_ENDOGENOUS_STIMULUS	GO_REGIONALIZATION	GO_CELLULAR_RESPONSE_TO_ENDOGENOUS_STIMULUS	GO_POSITIVE_REGULATION_OF_CELL_DIFFERENTIATION
6664	SOX11	SRY-box transcription factor 11 [Source:HGNC Symbol;Acc:HGNC:11191]	GO_ANIMAL_ORGAN_MORPHOGENESIS	CTTTGT_LEF1_Q2	GO_REGULATION_OF_CELL_POPULATION_PROLIFERATION	GO_NEUROGENESIS	GO_NEURON_DIFFERENTIATION	GO_CENTRAL_NERVOUS_SYSTEM_DEVELOPMENT	GO_SEQUENCE_SPECIFIC_DOUBLE_STRANDED_DNA_BINDING	GO_DOUBLE_STRANDED_DNA_BINDING		GO_REGULATION_OF_CELL_DIFFERENTIATION	GO_ANATOMICAL_STRUCTURE_FORMATION_INVOLVED_IN_MORPHOGENESIS	GO_SEQUENCE_SPECIFIC_DNA_BINDING	GO_REGULATORY_REGION_NUCLEIC_ACID_BINDING	GO_NUCLEAR_CHROMOSOME		GO_POSITIVE_REGULATION_OF_DEVELOPMENTAL_PROCESS	GO_RESPONSE_TO_ENDOGENOUS_STIMULUS		GO_CELLULAR_RESPONSE_TO_ENDOGENOUS_STIMULUS	GO_POSITIVE_REGULATION_OF_CELL_DIFFERENTIATION
2624	GATA2	GATA binding protein 2 [Source:HGNC Symbol;Acc:HGNC:4171]	GO_ANIMAL_ORGAN_MORPHOGENESIS	CTTTGT_LEF1_Q2	GO_REGULATION_OF_CELL_POPULATION_PROLIFERATION	GO_NEUROGENESIS	GO_NEURON_DIFFERENTIATION	GO_CENTRAL_NERVOUS_SYSTEM_DEVELOPMENT	GO_SEQUENCE_SPECIFIC_DOUBLE_STRANDED_DNA_BINDING	GO_DOUBLE_STRANDED_DNA_BINDING		GO_REGULATION_OF_CELL_DIFFERENTIATION	GO_ANATOMICAL_STRUCTURE_FORMATION_INVOLVED_IN_MORPHOGENESIS	GO_SEQUENCE_SPECIFIC_DNA_BINDING	GO_REGULATORY_REGION_NUCLEIC_ACID_BINDING			GO_POSITIVE_REGULATION_OF_DEVELOPMENTAL_PROCESS				GO_POSITIVE_REGULATION_OF_CELL_DIFFERENTIATION
7042	TGFB2	transforming growth factor beta 2 [Source:HGNC Symbol;Acc:HGNC:11768]	GO_ANIMAL_ORGAN_MORPHOGENESIS	CTTTGT_LEF1_Q2	GO_REGULATION_OF_CELL_POPULATION_PROLIFERATION	GO_NEUROGENESIS	GO_NEURON_DIFFERENTIATION					GO_REGULATION_OF_CELL_DIFFERENTIATION	GO_ANATOMICAL_STRUCTURE_FORMATION_INVOLVED_IN_MORPHOGENESIS				CAGCTG_AP4_Q5	GO_POSITIVE_REGULATION_OF_DEVELOPMENTAL_PROCESS	GO_RESPONSE_TO_ENDOGENOUS_STIMULUS		GO_CELLULAR_RESPONSE_TO_ENDOGENOUS_STIMULUS	GO_POSITIVE_REGULATION_OF_CELL_DIFFERENTIATION
7483	WNT9A	Wnt family member 9A [Source:HGNC Symbol;Acc:HGNC:12778]	GO_ANIMAL_ORGAN_MORPHOGENESIS	CTTTGT_LEF1_Q2	GO_REGULATION_OF_CELL_POPULATION_PROLIFERATION	GO_NEUROGENESIS	GO_NEURON_DIFFERENTIATION					GO_REGULATION_OF_CELL_DIFFERENTIATION					CAGCTG_AP4_Q5	GO_POSITIVE_REGULATION_OF_DEVELOPMENTAL_PROCESS				GO_POSITIVE_REGULATION_OF_CELL_DIFFERENTIATION
2254	FGF9	fibroblast growth factor 9 [Source:HGNC Symbol;Acc:HGNC:3687]	GO_ANIMAL_ORGAN_MORPHOGENESIS	CTTTGT_LEF1_Q2	GO_REGULATION_OF_CELL_POPULATION_PROLIFERATION			GO_CENTRAL_NERVOUS_SYSTEM_DEVELOPMENT			AACTTT_UNKNOWN	GO_REGULATION_OF_CELL_DIFFERENTIATION	GO_ANATOMICAL_STRUCTURE_FORMATION_INVOLVED_IN_MORPHOGENESIS					GO_POSITIVE_REGULATION_OF_DEVELOPMENTAL_PROCESS	GO_RESPONSE_TO_ENDOGENOUS_STIMULUS		GO_CELLULAR_RESPONSE_TO_ENDOGENOUS_STIMULUS
5292	PIM1	Pim-1 proto-oncogene, serine/threonine kinase [Source:HGNC Symbol;Acc:HGNC:8986]	GO_ANIMAL_ORGAN_MORPHOGENESIS	CTTTGT_LEF1_Q2	GO_REGULATION_OF_CELL_POPULATION_PROLIFERATION								GO_ANATOMICAL_STRUCTURE_FORMATION_INVOLVED_IN_MORPHOGENESIS					GO_POSITIVE_REGULATION_OF_DEVELOPMENTAL_PROCESS
8320	EOMES	eomesodermin [Source:HGNC Symbol;Acc:HGNC:3372]	GO_ANIMAL_ORGAN_MORPHOGENESIS	CTTTGT_LEF1_Q2		GO_NEUROGENESIS	GO_NEURON_DIFFERENTIATION	GO_CENTRAL_NERVOUS_SYSTEM_DEVELOPMENT	GO_SEQUENCE_SPECIFIC_DOUBLE_STRANDED_DNA_BINDING	GO_DOUBLE_STRANDED_DNA_BINDING	AACTTT_UNKNOWN		GO_ANATOMICAL_STRUCTURE_FORMATION_INVOLVED_IN_MORPHOGENESIS	GO_SEQUENCE_SPECIFIC_DNA_BINDING	GO_REGULATORY_REGION_NUCLEIC_ACID_BINDING	GO_NUCLEAR_CHROMOSOME	CAGCTG_AP4_Q5			GO_REGIONALIZATION
6096	RORB	RAR related orphan receptor B [Source:HGNC Symbol;Acc:HGNC:10259]	GO_ANIMAL_ORGAN_MORPHOGENESIS	CTTTGT_LEF1_Q2		GO_NEUROGENESIS	GO_NEURON_DIFFERENTIATION		GO_SEQUENCE_SPECIFIC_DOUBLE_STRANDED_DNA_BINDING	GO_DOUBLE_STRANDED_DNA_BINDING	AACTTT_UNKNOWN	GO_REGULATION_OF_CELL_DIFFERENTIATION		GO_SEQUENCE_SPECIFIC_DNA_BINDING	GO_REGULATORY_REGION_NUCLEIC_ACID_BINDING	GO_NUCLEAR_CHROMOSOME			GO_RESPONSE_TO_ENDOGENOUS_STIMULUS		GO_CELLULAR_RESPONSE_TO_ENDOGENOUS_STIMULUS
9935	MAFB	MAF bZIP transcription factor B [Source:HGNC Symbol;Acc:HGNC:6408]	GO_ANIMAL_ORGAN_MORPHOGENESIS	CTTTGT_LEF1_Q2				GO_CENTRAL_NERVOUS_SYSTEM_DEVELOPMENT	GO_SEQUENCE_SPECIFIC_DOUBLE_STRANDED_DNA_BINDING	GO_DOUBLE_STRANDED_DNA_BINDING	AACTTT_UNKNOWN	GO_REGULATION_OF_CELL_DIFFERENTIATION	GO_ANATOMICAL_STRUCTURE_FORMATION_INVOLVED_IN_MORPHOGENESIS	GO_SEQUENCE_SPECIFIC_DNA_BINDING	GO_REGULATORY_REGION_NUCLEIC_ACID_BINDING	GO_NUCLEAR_CHROMOSOME				GO_REGIONALIZATION
10370	CITED2	Cbp/p300 interacting transactivator with Glu/Asp rich carboxy-terminal domain 2 [Source:HGNC Symbol;Acc:HGNC:1987]	GO_ANIMAL_ORGAN_MORPHOGENESIS	CTTTGT_LEF1_Q2									GO_ANATOMICAL_STRUCTURE_FORMATION_INVOLVED_IN_MORPHOGENESIS			GO_NUCLEAR_CHROMOSOME	CAGCTG_AP4_Q5	GO_POSITIVE_REGULATION_OF_DEVELOPMENTAL_PROCESS	GO_RESPONSE_TO_ENDOGENOUS_STIMULUS	GO_REGIONALIZATION	GO_CELLULAR_RESPONSE_TO_ENDOGENOUS_STIMULUS
10913	EDAR	ectodysplasin A receptor [Source:HGNC Symbol;Acc:HGNC:2895]	GO_ANIMAL_ORGAN_MORPHOGENESIS	CTTTGT_LEF1_Q2									GO_ANATOMICAL_STRUCTURE_FORMATION_INVOLVED_IN_MORPHOGENESIS
166336	PRICKLE2	prickle planar cell polarity protein 2 [Source:HGNC Symbol;Acc:HGNC:20340]	GO_ANIMAL_ORGAN_MORPHOGENESIS	CTTTGT_LEF1_Q2													CAGCTG_AP4_Q5
388585	HES5	hes family bHLH transcription factor 5 [Source:HGNC Symbol;Acc:HGNC:19764]	GO_ANIMAL_ORGAN_MORPHOGENESIS		GO_REGULATION_OF_CELL_POPULATION_PROLIFERATION	GO_NEUROGENESIS	GO_NEURON_DIFFERENTIATION	GO_CENTRAL_NERVOUS_SYSTEM_DEVELOPMENT	GO_SEQUENCE_SPECIFIC_DOUBLE_STRANDED_DNA_BINDING	GO_DOUBLE_STRANDED_DNA_BINDING		GO_REGULATION_OF_CELL_DIFFERENTIATION	GO_ANATOMICAL_STRUCTURE_FORMATION_INVOLVED_IN_MORPHOGENESIS	GO_SEQUENCE_SPECIFIC_DNA_BINDING	GO_REGULATORY_REGION_NUCLEIC_ACID_BINDING	GO_NUCLEAR_CHROMOSOME			GO_RESPONSE_TO_ENDOGENOUS_STIMULUS	GO_REGIONALIZATION	GO_CELLULAR_RESPONSE_TO_ENDOGENOUS_STIMULUS
2016	EMX1	empty spiracles homeobox 1 [Source:HGNC Symbol;Acc:HGNC:3340]	GO_ANIMAL_ORGAN_MORPHOGENESIS		GO_REGULATION_OF_CELL_POPULATION_PROLIFERATION	GO_NEUROGENESIS	GO_NEURON_DIFFERENTIATION	GO_CENTRAL_NERVOUS_SYSTEM_DEVELOPMENT	GO_SEQUENCE_SPECIFIC_DOUBLE_STRANDED_DNA_BINDING	GO_DOUBLE_STRANDED_DNA_BINDING		GO_REGULATION_OF_CELL_DIFFERENTIATION		GO_SEQUENCE_SPECIFIC_DNA_BINDING	GO_REGULATORY_REGION_NUCLEIC_ACID_BINDING	GO_NUCLEAR_CHROMOSOME				GO_REGIONALIZATION
6422	SFRP1	secreted frizzled related protein 1 [Source:HGNC Symbol;Acc:HGNC:10776]	GO_ANIMAL_ORGAN_MORPHOGENESIS		GO_REGULATION_OF_CELL_POPULATION_PROLIFERATION	GO_NEUROGENESIS	GO_NEURON_DIFFERENTIATION	GO_CENTRAL_NERVOUS_SYSTEM_DEVELOPMENT				GO_REGULATION_OF_CELL_DIFFERENTIATION	GO_ANATOMICAL_STRUCTURE_FORMATION_INVOLVED_IN_MORPHOGENESIS					GO_POSITIVE_REGULATION_OF_DEVELOPMENTAL_PROCESS	GO_RESPONSE_TO_ENDOGENOUS_STIMULUS	GO_REGIONALIZATION	GO_CELLULAR_RESPONSE_TO_ENDOGENOUS_STIMULUS	GO_POSITIVE_REGULATION_OF_CELL_DIFFERENTIATION
2290	FOXG1	forkhead box G1 [Source:HGNC Symbol;Acc:HGNC:3811]	GO_ANIMAL_ORGAN_MORPHOGENESIS		GO_REGULATION_OF_CELL_POPULATION_PROLIFERATION	GO_NEUROGENESIS	GO_NEURON_DIFFERENTIATION	GO_CENTRAL_NERVOUS_SYSTEM_DEVELOPMENT				GO_REGULATION_OF_CELL_DIFFERENTIATION		GO_SEQUENCE_SPECIFIC_DNA_BINDING		GO_NUCLEAR_CHROMOSOME		GO_POSITIVE_REGULATION_OF_DEVELOPMENTAL_PROCESS		GO_REGIONALIZATION		GO_POSITIVE_REGULATION_OF_CELL_DIFFERENTIATION
2119	ETV5	ETS variant transcription factor 5 [Source:HGNC Symbol;Acc:HGNC:3494]	GO_ANIMAL_ORGAN_MORPHOGENESIS		GO_REGULATION_OF_CELL_POPULATION_PROLIFERATION	GO_NEUROGENESIS	GO_NEURON_DIFFERENTIATION		GO_SEQUENCE_SPECIFIC_DOUBLE_STRANDED_DNA_BINDING	GO_DOUBLE_STRANDED_DNA_BINDING	AACTTT_UNKNOWN	GO_REGULATION_OF_CELL_DIFFERENTIATION		GO_SEQUENCE_SPECIFIC_DNA_BINDING	GO_REGULATORY_REGION_NUCLEIC_ACID_BINDING	GO_NUCLEAR_CHROMOSOME	CAGCTG_AP4_Q5	GO_POSITIVE_REGULATION_OF_DEVELOPMENTAL_PROCESS				GO_POSITIVE_REGULATION_OF_CELL_DIFFERENTIATION
10395	DLC1	DLC1 Rho GTPase activating protein [Source:HGNC Symbol;Acc:HGNC:2897]	GO_ANIMAL_ORGAN_MORPHOGENESIS		GO_REGULATION_OF_CELL_POPULATION_PROLIFERATION			GO_CENTRAL_NERVOUS_SYSTEM_DEVELOPMENT					GO_ANATOMICAL_STRUCTURE_FORMATION_INVOLVED_IN_MORPHOGENESIS				CAGCTG_AP4_Q5
4488	MSX2	msh homeobox 2 [Source:HGNC Symbol;Acc:HGNC:7392]	GO_ANIMAL_ORGAN_MORPHOGENESIS		GO_REGULATION_OF_CELL_POPULATION_PROLIFERATION				GO_SEQUENCE_SPECIFIC_DOUBLE_STRANDED_DNA_BINDING	GO_DOUBLE_STRANDED_DNA_BINDING	AACTTT_UNKNOWN	GO_REGULATION_OF_CELL_DIFFERENTIATION	GO_ANATOMICAL_STRUCTURE_FORMATION_INVOLVED_IN_MORPHOGENESIS	GO_SEQUENCE_SPECIFIC_DNA_BINDING	GO_REGULATORY_REGION_NUCLEIC_ACID_BINDING	GO_NUCLEAR_CHROMOSOME		GO_POSITIVE_REGULATION_OF_DEVELOPMENTAL_PROCESS	GO_RESPONSE_TO_ENDOGENOUS_STIMULUS	GO_REGIONALIZATION	GO_CELLULAR_RESPONSE_TO_ENDOGENOUS_STIMULUS	GO_POSITIVE_REGULATION_OF_CELL_DIFFERENTIATION
6591	SNAI2	snail family transcriptional repressor 2 [Source:HGNC Symbol;Acc:HGNC:11094]	GO_ANIMAL_ORGAN_MORPHOGENESIS		GO_REGULATION_OF_CELL_POPULATION_PROLIFERATION				GO_SEQUENCE_SPECIFIC_DOUBLE_STRANDED_DNA_BINDING	GO_DOUBLE_STRANDED_DNA_BINDING		GO_REGULATION_OF_CELL_DIFFERENTIATION	GO_ANATOMICAL_STRUCTURE_FORMATION_INVOLVED_IN_MORPHOGENESIS	GO_SEQUENCE_SPECIFIC_DNA_BINDING	GO_REGULATORY_REGION_NUCLEIC_ACID_BINDING	GO_NUCLEAR_CHROMOSOME		GO_POSITIVE_REGULATION_OF_DEVELOPMENTAL_PROCESS	GO_RESPONSE_TO_ENDOGENOUS_STIMULUS		GO_CELLULAR_RESPONSE_TO_ENDOGENOUS_STIMULUS	GO_POSITIVE_REGULATION_OF_CELL_DIFFERENTIATION
1906	EDN1	endothelin 1 [Source:HGNC Symbol;Acc:HGNC:3176]	GO_ANIMAL_ORGAN_MORPHOGENESIS		GO_REGULATION_OF_CELL_POPULATION_PROLIFERATION							GO_REGULATION_OF_CELL_DIFFERENTIATION	GO_ANATOMICAL_STRUCTURE_FORMATION_INVOLVED_IN_MORPHOGENESIS					GO_POSITIVE_REGULATION_OF_DEVELOPMENTAL_PROCESS	GO_RESPONSE_TO_ENDOGENOUS_STIMULUS	GO_REGIONALIZATION	GO_CELLULAR_RESPONSE_TO_ENDOGENOUS_STIMULUS	GO_POSITIVE_REGULATION_OF_CELL_DIFFERENTIATION
1490	CCN2	cellular communication network factor 2 [Source:HGNC Symbol;Acc:HGNC:2500]	GO_ANIMAL_ORGAN_MORPHOGENESIS		GO_REGULATION_OF_CELL_POPULATION_PROLIFERATION							GO_REGULATION_OF_CELL_DIFFERENTIATION	GO_ANATOMICAL_STRUCTURE_FORMATION_INVOLVED_IN_MORPHOGENESIS					GO_POSITIVE_REGULATION_OF_DEVELOPMENTAL_PROCESS	GO_RESPONSE_TO_ENDOGENOUS_STIMULUS		GO_CELLULAR_RESPONSE_TO_ENDOGENOUS_STIMULUS	GO_POSITIVE_REGULATION_OF_CELL_DIFFERENTIATION
55679	LIMS2	LIM zinc finger domain containing 2 [Source:HGNC Symbol;Acc:HGNC:16084]	GO_ANIMAL_ORGAN_MORPHOGENESIS		GO_REGULATION_OF_CELL_POPULATION_PROLIFERATION							GO_REGULATION_OF_CELL_DIFFERENTIATION						GO_POSITIVE_REGULATION_OF_DEVELOPMENTAL_PROCESS				GO_POSITIVE_REGULATION_OF_CELL_DIFFERENTIATION
5159	PDGFRB	platelet derived growth factor receptor beta [Source:HGNC Symbol;Acc:HGNC:8804]	GO_ANIMAL_ORGAN_MORPHOGENESIS		GO_REGULATION_OF_CELL_POPULATION_PROLIFERATION								GO_ANATOMICAL_STRUCTURE_FORMATION_INVOLVED_IN_MORPHOGENESIS					GO_POSITIVE_REGULATION_OF_DEVELOPMENTAL_PROCESS	GO_RESPONSE_TO_ENDOGENOUS_STIMULUS		GO_CELLULAR_RESPONSE_TO_ENDOGENOUS_STIMULUS
5654	HTRA1	HtrA serine peptidase 1 [Source:HGNC Symbol;Acc:HGNC:9476]	GO_ANIMAL_ORGAN_MORPHOGENESIS		GO_REGULATION_OF_CELL_POPULATION_PROLIFERATION								GO_ANATOMICAL_STRUCTURE_FORMATION_INVOLVED_IN_MORPHOGENESIS						GO_RESPONSE_TO_ENDOGENOUS_STIMULUS		GO_CELLULAR_RESPONSE_TO_ENDOGENOUS_STIMULUS
80781	COL18A1	collagen type XVIII alpha 1 chain [Source:HGNC Symbol;Acc:HGNC:2195]	GO_ANIMAL_ORGAN_MORPHOGENESIS		GO_REGULATION_OF_CELL_POPULATION_PROLIFERATION								GO_ANATOMICAL_STRUCTURE_FORMATION_INVOLVED_IN_MORPHOGENESIS
7052	TGM2	transglutaminase 2 [Source:HGNC Symbol;Acc:HGNC:11778]	GO_ANIMAL_ORGAN_MORPHOGENESIS		GO_REGULATION_OF_CELL_POPULATION_PROLIFERATION								GO_ANATOMICAL_STRUCTURE_FORMATION_INVOLVED_IN_MORPHOGENESIS
1311	COMP	cartilage oligomeric matrix protein [Source:HGNC Symbol;Acc:HGNC:2227]	GO_ANIMAL_ORGAN_MORPHOGENESIS		GO_REGULATION_OF_CELL_POPULATION_PROLIFERATION														GO_RESPONSE_TO_ENDOGENOUS_STIMULUS		GO_CELLULAR_RESPONSE_TO_ENDOGENOUS_STIMULUS
258	AMBN	ameloblastin [Source:HGNC Symbol;Acc:HGNC:452]	GO_ANIMAL_ORGAN_MORPHOGENESIS		GO_REGULATION_OF_CELL_POPULATION_PROLIFERATION
2018	EMX2	empty spiracles homeobox 2 [Source:HGNC Symbol;Acc:HGNC:3341]	GO_ANIMAL_ORGAN_MORPHOGENESIS			GO_NEUROGENESIS	GO_NEURON_DIFFERENTIATION	GO_CENTRAL_NERVOUS_SYSTEM_DEVELOPMENT	GO_SEQUENCE_SPECIFIC_DOUBLE_STRANDED_DNA_BINDING	GO_DOUBLE_STRANDED_DNA_BINDING	AACTTT_UNKNOWN			GO_SEQUENCE_SPECIFIC_DNA_BINDING	GO_REGULATORY_REGION_NUCLEIC_ACID_BINDING	GO_NUCLEAR_CHROMOSOME				GO_REGIONALIZATION
6656	SOX1	SRY-box transcription factor 1 [Source:HGNC Symbol;Acc:HGNC:11189]	GO_ANIMAL_ORGAN_MORPHOGENESIS			GO_NEUROGENESIS	GO_NEURON_DIFFERENTIATION	GO_CENTRAL_NERVOUS_SYSTEM_DEVELOPMENT	GO_SEQUENCE_SPECIFIC_DOUBLE_STRANDED_DNA_BINDING	GO_DOUBLE_STRANDED_DNA_BINDING	AACTTT_UNKNOWN			GO_SEQUENCE_SPECIFIC_DNA_BINDING	GO_REGULATORY_REGION_NUCLEIC_ACID_BINDING	GO_NUCLEAR_CHROMOSOME				GO_REGIONALIZATION
10716	TBR1	T-box brain transcription factor 1 [Source:HGNC Symbol;Acc:HGNC:11590]	GO_ANIMAL_ORGAN_MORPHOGENESIS			GO_NEUROGENESIS	GO_NEURON_DIFFERENTIATION	GO_CENTRAL_NERVOUS_SYSTEM_DEVELOPMENT	GO_SEQUENCE_SPECIFIC_DOUBLE_STRANDED_DNA_BINDING	GO_DOUBLE_STRANDED_DNA_BINDING		GO_REGULATION_OF_CELL_DIFFERENTIATION	GO_ANATOMICAL_STRUCTURE_FORMATION_INVOLVED_IN_MORPHOGENESIS	GO_SEQUENCE_SPECIFIC_DNA_BINDING	GO_REGULATORY_REGION_NUCLEIC_ACID_BINDING		CAGCTG_AP4_Q5			GO_REGIONALIZATION
121643	FOXN4	forkhead box N4 [Source:HGNC Symbol;Acc:HGNC:21399]	GO_ANIMAL_ORGAN_MORPHOGENESIS			GO_NEUROGENESIS	GO_NEURON_DIFFERENTIATION	GO_CENTRAL_NERVOUS_SYSTEM_DEVELOPMENT	GO_SEQUENCE_SPECIFIC_DOUBLE_STRANDED_DNA_BINDING	GO_DOUBLE_STRANDED_DNA_BINDING			GO_ANATOMICAL_STRUCTURE_FORMATION_INVOLVED_IN_MORPHOGENESIS	GO_SEQUENCE_SPECIFIC_DNA_BINDING	GO_REGULATORY_REGION_NUCLEIC_ACID_BINDING	GO_NUCLEAR_CHROMOSOME				GO_REGIONALIZATION
3913	LAMB2	laminin subunit beta 2 [Source:HGNC Symbol;Acc:HGNC:6487]	GO_ANIMAL_ORGAN_MORPHOGENESIS			GO_NEUROGENESIS	GO_NEURON_DIFFERENTIATION	GO_CENTRAL_NERVOUS_SYSTEM_DEVELOPMENT			AACTTT_UNKNOWN						CAGCTG_AP4_Q5
170825	GSX2	GS homeobox 2 [Source:HGNC Symbol;Acc:HGNC:24959]	GO_ANIMAL_ORGAN_MORPHOGENESIS			GO_NEUROGENESIS	GO_NEURON_DIFFERENTIATION	GO_CENTRAL_NERVOUS_SYSTEM_DEVELOPMENT				GO_REGULATION_OF_CELL_DIFFERENTIATION		GO_SEQUENCE_SPECIFIC_DNA_BINDING		GO_NUCLEAR_CHROMOSOME		GO_POSITIVE_REGULATION_OF_DEVELOPMENTAL_PROCESS		GO_REGIONALIZATION		GO_POSITIVE_REGULATION_OF_CELL_DIFFERENTIATION
7477	WNT7B	Wnt family member 7B [Source:HGNC Symbol;Acc:HGNC:12787]	GO_ANIMAL_ORGAN_MORPHOGENESIS			GO_NEUROGENESIS	GO_NEURON_DIFFERENTIATION	GO_CENTRAL_NERVOUS_SYSTEM_DEVELOPMENT				GO_REGULATION_OF_CELL_DIFFERENTIATION					CAGCTG_AP4_Q5	GO_POSITIVE_REGULATION_OF_DEVELOPMENTAL_PROCESS	GO_RESPONSE_TO_ENDOGENOUS_STIMULUS	GO_REGIONALIZATION		GO_POSITIVE_REGULATION_OF_CELL_DIFFERENTIATION
4909	NTF4	neurotrophin 4 [Source:HGNC Symbol;Acc:HGNC:8024]	GO_ANIMAL_ORGAN_MORPHOGENESIS			GO_NEUROGENESIS	GO_NEURON_DIFFERENTIATION					GO_REGULATION_OF_CELL_DIFFERENTIATION	GO_ANATOMICAL_STRUCTURE_FORMATION_INVOLVED_IN_MORPHOGENESIS				CAGCTG_AP4_Q5		GO_RESPONSE_TO_ENDOGENOUS_STIMULUS	GO_REGIONALIZATION	GO_CELLULAR_RESPONSE_TO_ENDOGENOUS_STIMULUS
10512	SEMA3C	semaphorin 3C [Source:HGNC Symbol;Acc:HGNC:10725]	GO_ANIMAL_ORGAN_MORPHOGENESIS			GO_NEUROGENESIS	GO_NEURON_DIFFERENTIATION					GO_REGULATION_OF_CELL_DIFFERENTIATION	GO_ANATOMICAL_STRUCTURE_FORMATION_INVOLVED_IN_MORPHOGENESIS					GO_POSITIVE_REGULATION_OF_DEVELOPMENTAL_PROCESS		GO_REGIONALIZATION		GO_POSITIVE_REGULATION_OF_CELL_DIFFERENTIATION
55714	TENM3	teneurin transmembrane protein 3 [Source:HGNC Symbol;Acc:HGNC:29944]	GO_ANIMAL_ORGAN_MORPHOGENESIS			GO_NEUROGENESIS	GO_NEURON_DIFFERENTIATION					GO_REGULATION_OF_CELL_DIFFERENTIATION						GO_POSITIVE_REGULATION_OF_DEVELOPMENTAL_PROCESS				GO_POSITIVE_REGULATION_OF_CELL_DIFFERENTIATION
4147	MATN2	matrilin 2 [Source:HGNC Symbol;Acc:HGNC:6908]	GO_ANIMAL_ORGAN_MORPHOGENESIS			GO_NEUROGENESIS	GO_NEURON_DIFFERENTIATION
7849	PAX8	paired box 8 [Source:HGNC Symbol;Acc:HGNC:8622]	GO_ANIMAL_ORGAN_MORPHOGENESIS					GO_CENTRAL_NERVOUS_SYSTEM_DEVELOPMENT	GO_SEQUENCE_SPECIFIC_DOUBLE_STRANDED_DNA_BINDING	GO_DOUBLE_STRANDED_DNA_BINDING		GO_REGULATION_OF_CELL_DIFFERENTIATION	GO_ANATOMICAL_STRUCTURE_FORMATION_INVOLVED_IN_MORPHOGENESIS	GO_SEQUENCE_SPECIFIC_DNA_BINDING	GO_REGULATORY_REGION_NUCLEIC_ACID_BINDING	GO_NUCLEAR_CHROMOSOME		GO_POSITIVE_REGULATION_OF_DEVELOPMENTAL_PROCESS	GO_RESPONSE_TO_ENDOGENOUS_STIMULUS	GO_REGIONALIZATION	GO_CELLULAR_RESPONSE_TO_ENDOGENOUS_STIMULUS	GO_POSITIVE_REGULATION_OF_CELL_DIFFERENTIATION
84159	ARID5B	AT-rich interaction domain 5B [Source:HGNC Symbol;Acc:HGNC:17362]	GO_ANIMAL_ORGAN_MORPHOGENESIS						GO_SEQUENCE_SPECIFIC_DOUBLE_STRANDED_DNA_BINDING	GO_DOUBLE_STRANDED_DNA_BINDING				GO_SEQUENCE_SPECIFIC_DNA_BINDING	GO_REGULATORY_REGION_NUCLEIC_ACID_BINDING
4092	SMAD7	SMAD family member 7 [Source:HGNC Symbol;Acc:HGNC:6773]	GO_ANIMAL_ORGAN_MORPHOGENESIS									GO_REGULATION_OF_CELL_DIFFERENTIATION			GO_REGULATORY_REGION_NUCLEIC_ACID_BINDING	GO_NUCLEAR_CHROMOSOME			GO_RESPONSE_TO_ENDOGENOUS_STIMULUS		GO_CELLULAR_RESPONSE_TO_ENDOGENOUS_STIMULUS
2202	EFEMP1	EGF containing fibulin extracellular matrix protein 1 [Source:HGNC Symbol;Acc:HGNC:3218]	GO_ANIMAL_ORGAN_MORPHOGENESIS									GO_REGULATION_OF_CELL_DIFFERENTIATION
7139	TNNT2	troponin T2, cardiac type [Source:HGNC Symbol;Acc:HGNC:11949]	GO_ANIMAL_ORGAN_MORPHOGENESIS										GO_ANATOMICAL_STRUCTURE_FORMATION_INVOLVED_IN_MORPHOGENESIS				CAGCTG_AP4_Q5
55742	PARVA	parvin alpha [Source:HGNC Symbol;Acc:HGNC:14652]	GO_ANIMAL_ORGAN_MORPHOGENESIS										GO_ANATOMICAL_STRUCTURE_FORMATION_INVOLVED_IN_MORPHOGENESIS
50855	PARD6A	par-6 family cell polarity regulator alpha [Source:HGNC Symbol;Acc:HGNC:15943]	GO_ANIMAL_ORGAN_MORPHOGENESIS																GO_RESPONSE_TO_ENDOGENOUS_STIMULUS		GO_CELLULAR_RESPONSE_TO_ENDOGENOUS_STIMULUS
249	ALPL	alkaline phosphatase, biomineralization associated [Source:HGNC Symbol;Acc:HGNC:438]	GO_ANIMAL_ORGAN_MORPHOGENESIS																GO_RESPONSE_TO_ENDOGENOUS_STIMULUS
219537	SMTNL1	smoothelin like 1 [Source:HGNC Symbol;Acc:HGNC:32394]	GO_ANIMAL_ORGAN_MORPHOGENESIS
51053	GMNN	geminin DNA replication inhibitor [Source:HGNC Symbol;Acc:HGNC:17493]	GO_ANIMAL_ORGAN_MORPHOGENESIS
26018	LRIG1	leucine rich repeats and immunoglobulin like domains 1 [Source:HGNC Symbol;Acc:HGNC:17360]	GO_ANIMAL_ORGAN_MORPHOGENESIS
1363	CPE	carboxypeptidase E [Source:HGNC Symbol;Acc:HGNC:2303]	GO_ANIMAL_ORGAN_MORPHOGENESIS
51301	GCNT4	glucosaminyl (N-acetyl) transferase 4 [Source:HGNC Symbol;Acc:HGNC:17973]	GO_ANIMAL_ORGAN_MORPHOGENESIS
6657	SOX2	SRY-box transcription factor 2 [Source:HGNC Symbol;Acc:HGNC:11195]		CTTTGT_LEF1_Q2	GO_REGULATION_OF_CELL_POPULATION_PROLIFERATION	GO_NEUROGENESIS	GO_NEURON_DIFFERENTIATION	GO_CENTRAL_NERVOUS_SYSTEM_DEVELOPMENT	GO_SEQUENCE_SPECIFIC_DOUBLE_STRANDED_DNA_BINDING	GO_DOUBLE_STRANDED_DNA_BINDING	AACTTT_UNKNOWN	GO_REGULATION_OF_CELL_DIFFERENTIATION	GO_ANATOMICAL_STRUCTURE_FORMATION_INVOLVED_IN_MORPHOGENESIS	GO_SEQUENCE_SPECIFIC_DNA_BINDING	GO_REGULATORY_REGION_NUCLEIC_ACID_BINDING	GO_NUCLEAR_CHROMOSOME	CAGCTG_AP4_Q5	GO_POSITIVE_REGULATION_OF_DEVELOPMENTAL_PROCESS				GO_POSITIVE_REGULATION_OF_CELL_DIFFERENTIATION
11023	VAX1	ventral anterior homeobox 1 [Source:HGNC Symbol;Acc:HGNC:12660]		CTTTGT_LEF1_Q2	GO_REGULATION_OF_CELL_POPULATION_PROLIFERATION	GO_NEUROGENESIS	GO_NEURON_DIFFERENTIATION	GO_CENTRAL_NERVOUS_SYSTEM_DEVELOPMENT	GO_SEQUENCE_SPECIFIC_DOUBLE_STRANDED_DNA_BINDING	GO_DOUBLE_STRANDED_DNA_BINDING	AACTTT_UNKNOWN	GO_REGULATION_OF_CELL_DIFFERENTIATION		GO_SEQUENCE_SPECIFIC_DNA_BINDING	GO_REGULATORY_REGION_NUCLEIC_ACID_BINDING	GO_NUCLEAR_CHROMOSOME
55079	FEZF2	FEZ family zinc finger 2 [Source:HGNC Symbol;Acc:HGNC:13506]		CTTTGT_LEF1_Q2	GO_REGULATION_OF_CELL_POPULATION_PROLIFERATION	GO_NEUROGENESIS	GO_NEURON_DIFFERENTIATION	GO_CENTRAL_NERVOUS_SYSTEM_DEVELOPMENT	GO_SEQUENCE_SPECIFIC_DOUBLE_STRANDED_DNA_BINDING	GO_DOUBLE_STRANDED_DNA_BINDING	AACTTT_UNKNOWN	GO_REGULATION_OF_CELL_DIFFERENTIATION		GO_SEQUENCE_SPECIFIC_DNA_BINDING	GO_REGULATORY_REGION_NUCLEIC_ACID_BINDING		CAGCTG_AP4_Q5	GO_POSITIVE_REGULATION_OF_DEVELOPMENTAL_PROCESS		GO_REGIONALIZATION		GO_POSITIVE_REGULATION_OF_CELL_DIFFERENTIATION
2146	EZH2	enhancer of zeste 2 polycomb repressive complex 2 subunit [Source:HGNC Symbol;Acc:HGNC:3527]		CTTTGT_LEF1_Q2	GO_REGULATION_OF_CELL_POPULATION_PROLIFERATION	GO_NEUROGENESIS	GO_NEURON_DIFFERENTIATION	GO_CENTRAL_NERVOUS_SYSTEM_DEVELOPMENT	GO_SEQUENCE_SPECIFIC_DOUBLE_STRANDED_DNA_BINDING	GO_DOUBLE_STRANDED_DNA_BINDING		GO_REGULATION_OF_CELL_DIFFERENTIATION		GO_SEQUENCE_SPECIFIC_DNA_BINDING	GO_REGULATORY_REGION_NUCLEIC_ACID_BINDING	GO_NUCLEAR_CHROMOSOME		GO_POSITIVE_REGULATION_OF_DEVELOPMENTAL_PROCESS	GO_RESPONSE_TO_ENDOGENOUS_STIMULUS		GO_CELLULAR_RESPONSE_TO_ENDOGENOUS_STIMULUS	GO_POSITIVE_REGULATION_OF_CELL_DIFFERENTIATION
58155	PTBP2	polypyrimidine tract binding protein 2 [Source:HGNC Symbol;Acc:HGNC:17662]		CTTTGT_LEF1_Q2	GO_REGULATION_OF_CELL_POPULATION_PROLIFERATION			GO_CENTRAL_NERVOUS_SYSTEM_DEVELOPMENT			AACTTT_UNKNOWN
7023	TFAP4	transcription factor AP-4 [Source:HGNC Symbol;Acc:HGNC:11745]		CTTTGT_LEF1_Q2	GO_REGULATION_OF_CELL_POPULATION_PROLIFERATION				GO_SEQUENCE_SPECIFIC_DOUBLE_STRANDED_DNA_BINDING	GO_DOUBLE_STRANDED_DNA_BINDING	AACTTT_UNKNOWN			GO_SEQUENCE_SPECIFIC_DNA_BINDING	GO_REGULATORY_REGION_NUCLEIC_ACID_BINDING	GO_NUCLEAR_CHROMOSOME	CAGCTG_AP4_Q5		GO_RESPONSE_TO_ENDOGENOUS_STIMULUS		GO_CELLULAR_RESPONSE_TO_ENDOGENOUS_STIMULUS
1660	DHX9	DExH-box helicase 9 [Source:HGNC Symbol;Acc:HGNC:2750]		CTTTGT_LEF1_Q2	GO_REGULATION_OF_CELL_POPULATION_PROLIFERATION				GO_SEQUENCE_SPECIFIC_DOUBLE_STRANDED_DNA_BINDING	GO_DOUBLE_STRANDED_DNA_BINDING				GO_SEQUENCE_SPECIFIC_DNA_BINDING	GO_REGULATORY_REGION_NUCLEIC_ACID_BINDING	GO_NUCLEAR_CHROMOSOME
60495	HPSE2	heparanase 2 (inactive) [Source:HGNC Symbol;Acc:HGNC:18374]		CTTTGT_LEF1_Q2	GO_REGULATION_OF_CELL_POPULATION_PROLIFERATION						AACTTT_UNKNOWN						CAGCTG_AP4_Q5
11082	ESM1	endothelial cell specific molecule 1 [Source:HGNC Symbol;Acc:HGNC:3466]		CTTTGT_LEF1_Q2	GO_REGULATION_OF_CELL_POPULATION_PROLIFERATION								GO_ANATOMICAL_STRUCTURE_FORMATION_INVOLVED_IN_MORPHOGENESIS
23678	SGK3	serum/glucocorticoid regulated kinase family member 3 [Source:HGNC Symbol;Acc:HGNC:10812]		CTTTGT_LEF1_Q2	GO_REGULATION_OF_CELL_POPULATION_PROLIFERATION
26136	TES	testin LIM domain protein [Source:HGNC Symbol;Acc:HGNC:14620]		CTTTGT_LEF1_Q2	GO_REGULATION_OF_CELL_POPULATION_PROLIFERATION
4883	NPR3	natriuretic peptide receptor 3 [Source:HGNC Symbol;Acc:HGNC:7945]		CTTTGT_LEF1_Q2	GO_REGULATION_OF_CELL_POPULATION_PROLIFERATION
1203	CLN5	CLN5 intracellular trafficking protein [Source:HGNC Symbol;Acc:HGNC:2076]		CTTTGT_LEF1_Q2		GO_NEUROGENESIS	GO_NEURON_DIFFERENTIATION	GO_CENTRAL_NERVOUS_SYSTEM_DEVELOPMENT
60436	TGIF2	TGFB induced factor homeobox 2 [Source:HGNC Symbol;Acc:HGNC:15764]		CTTTGT_LEF1_Q2		GO_NEUROGENESIS	GO_NEURON_DIFFERENTIATION				AACTTT_UNKNOWN	GO_REGULATION_OF_CELL_DIFFERENTIATION				GO_NUCLEAR_CHROMOSOME	CAGCTG_AP4_Q5	GO_POSITIVE_REGULATION_OF_DEVELOPMENTAL_PROCESS				GO_POSITIVE_REGULATION_OF_CELL_DIFFERENTIATION
51704	GPRC5B	G protein-coupled receptor class C group 5 member B [Source:HGNC Symbol;Acc:HGNC:13308]		CTTTGT_LEF1_Q2		GO_NEUROGENESIS	GO_NEURON_DIFFERENTIATION				AACTTT_UNKNOWN	GO_REGULATION_OF_CELL_DIFFERENTIATION						GO_POSITIVE_REGULATION_OF_DEVELOPMENTAL_PROCESS				GO_POSITIVE_REGULATION_OF_CELL_DIFFERENTIATION
56963	RGMA	repulsive guidance molecule BMP co-receptor a [Source:HGNC Symbol;Acc:HGNC:30308]		CTTTGT_LEF1_Q2		GO_NEUROGENESIS	GO_NEURON_DIFFERENTIATION				AACTTT_UNKNOWN	GO_REGULATION_OF_CELL_DIFFERENTIATION							GO_RESPONSE_TO_ENDOGENOUS_STIMULUS		GO_CELLULAR_RESPONSE_TO_ENDOGENOUS_STIMULUS
1152	CKB	creatine kinase B [Source:HGNC Symbol;Acc:HGNC:1991]		CTTTGT_LEF1_Q2				GO_CENTRAL_NERVOUS_SYSTEM_DEVELOPMENT
27316	RBMX	RNA binding motif protein X-linked [Source:HGNC Symbol;Acc:HGNC:9910]		CTTTGT_LEF1_Q2					GO_SEQUENCE_SPECIFIC_DOUBLE_STRANDED_DNA_BINDING	GO_DOUBLE_STRANDED_DNA_BINDING	AACTTT_UNKNOWN			GO_SEQUENCE_SPECIFIC_DNA_BINDING	GO_REGULATORY_REGION_NUCLEIC_ACID_BINDING	GO_NUCLEAR_CHROMOSOME
4176	MCM7	minichromosome maintenance complex component 7 [Source:HGNC Symbol;Acc:HGNC:6950]		CTTTGT_LEF1_Q2					GO_SEQUENCE_SPECIFIC_DOUBLE_STRANDED_DNA_BINDING	GO_DOUBLE_STRANDED_DNA_BINDING				GO_SEQUENCE_SPECIFIC_DNA_BINDING		GO_NUCLEAR_CHROMOSOME			GO_RESPONSE_TO_ENDOGENOUS_STIMULUS		GO_CELLULAR_RESPONSE_TO_ENDOGENOUS_STIMULUS
5111	PCNA	proliferating cell nuclear antigen [Source:HGNC Symbol;Acc:HGNC:8729]		CTTTGT_LEF1_Q2						GO_DOUBLE_STRANDED_DNA_BINDING						GO_NUCLEAR_CHROMOSOME			GO_RESPONSE_TO_ENDOGENOUS_STIMULUS
283248	RCOR2	REST corepressor 2 [Source:HGNC Symbol;Acc:HGNC:27455]		CTTTGT_LEF1_Q2							AACTTT_UNKNOWN				GO_REGULATORY_REGION_NUCLEIC_ACID_BINDING		CAGCTG_AP4_Q5
27314	RAB30	RAB30, member RAS oncogene family [Source:HGNC Symbol;Acc:HGNC:9770]		CTTTGT_LEF1_Q2							AACTTT_UNKNOWN						CAGCTG_AP4_Q5
9732	DOCK4	dedicator of cytokinesis 4 [Source:HGNC Symbol;Acc:HGNC:19192]		CTTTGT_LEF1_Q2							AACTTT_UNKNOWN						CAGCTG_AP4_Q5
84981	MIR22HG	MIR22 host gene [Source:HGNC Symbol;Acc:HGNC:28219]		CTTTGT_LEF1_Q2							AACTTT_UNKNOWN						CAGCTG_AP4_Q5
6522	SLC4A2	solute carrier family 4 member 2 [Source:HGNC Symbol;Acc:HGNC:11028]		CTTTGT_LEF1_Q2							AACTTT_UNKNOWN						CAGCTG_AP4_Q5
375704	ENHO	energy homeostasis associated [Source:HGNC Symbol;Acc:HGNC:24838]		CTTTGT_LEF1_Q2							AACTTT_UNKNOWN								GO_RESPONSE_TO_ENDOGENOUS_STIMULUS		GO_CELLULAR_RESPONSE_TO_ENDOGENOUS_STIMULUS
23433	RHOQ	ras homolog family member Q [Source:HGNC Symbol;Acc:HGNC:17736]		CTTTGT_LEF1_Q2							AACTTT_UNKNOWN								GO_RESPONSE_TO_ENDOGENOUS_STIMULUS		GO_CELLULAR_RESPONSE_TO_ENDOGENOUS_STIMULUS
8819	SAP30	Sin3A associated protein 30 [Source:HGNC Symbol;Acc:HGNC:10532]		CTTTGT_LEF1_Q2							AACTTT_UNKNOWN
375449	MAST4	microtubule associated serine/threonine kinase family member 4 [Source:HGNC Symbol;Acc:HGNC:19037]		CTTTGT_LEF1_Q2							AACTTT_UNKNOWN
151887	CCDC80	coiled-coil domain containing 80 [Source:HGNC Symbol;Acc:HGNC:30649]		CTTTGT_LEF1_Q2							AACTTT_UNKNOWN
84966	IGSF21	immunoglobin superfamily member 21 [Source:HGNC Symbol;Acc:HGNC:28246]		CTTTGT_LEF1_Q2							AACTTT_UNKNOWN
9467	SH3BP5	SH3 domain binding protein 5 [Source:HGNC Symbol;Acc:HGNC:10827]		CTTTGT_LEF1_Q2							AACTTT_UNKNOWN
114990	VASN	vasorin [Source:HGNC Symbol;Acc:HGNC:18517]		CTTTGT_LEF1_Q2								GO_REGULATION_OF_CELL_DIFFERENTIATION							GO_RESPONSE_TO_ENDOGENOUS_STIMULUS		GO_CELLULAR_RESPONSE_TO_ENDOGENOUS_STIMULUS
7982	ST7	suppression of tumorigenicity 7 [Source:HGNC Symbol;Acc:HGNC:11351]		CTTTGT_LEF1_Q2								GO_REGULATION_OF_CELL_DIFFERENTIATION
744	MPPED2	metallophosphoesterase domain containing 2 [Source:HGNC Symbol;Acc:HGNC:1180]		CTTTGT_LEF1_Q2													CAGCTG_AP4_Q5
5339	PLEC	plectin [Source:HGNC Symbol;Acc:HGNC:9069]		CTTTGT_LEF1_Q2													CAGCTG_AP4_Q5
1846	DUSP4	dual specificity phosphatase 4 [Source:HGNC Symbol;Acc:HGNC:3070]		CTTTGT_LEF1_Q2													CAGCTG_AP4_Q5
3609	ILF3	interleukin enhancer binding factor 3 [Source:HGNC Symbol;Acc:HGNC:6038]		CTTTGT_LEF1_Q2
80010	RMI1	RecQ mediated genome instability 1 [Source:HGNC Symbol;Acc:HGNC:25764]		CTTTGT_LEF1_Q2
1734	DIO2	iodothyronine deiodinase 2 [Source:HGNC Symbol;Acc:HGNC:2884]		CTTTGT_LEF1_Q2
114900	C1QTNF4	C1q and TNF related 4 [Source:HGNC Symbol;Acc:HGNC:14346]		CTTTGT_LEF1_Q2
6764	DENND2B	DENN domain containing 2B [Source:HGNC Symbol;Acc:HGNC:11350]		CTTTGT_LEF1_Q2
153769	SH3RF2	SH3 domain containing ring finger 2 [Source:HGNC Symbol;Acc:HGNC:26299]		CTTTGT_LEF1_Q2
79815	NIPAL2	NIPA like domain containing 2 [Source:HGNC Symbol;Acc:HGNC:25854]		CTTTGT_LEF1_Q2
667	DST	dystonin [Source:HGNC Symbol;Acc:HGNC:1090]		CTTTGT_LEF1_Q2
9709	HERPUD1	homocysteine inducible ER protein with ubiquitin like domain 1 [Source:HGNC Symbol;Acc:HGNC:13744]		CTTTGT_LEF1_Q2
80209	PROSER1	proline and serine rich 1 [Source:HGNC Symbol;Acc:HGNC:20291]		CTTTGT_LEF1_Q2
55062	WIPI1	WD repeat domain, phosphoinositide interacting 1 [Source:HGNC Symbol;Acc:HGNC:25471]		CTTTGT_LEF1_Q2
388021	TMEM179	transmembrane protein 179 [Source:HGNC Symbol;Acc:HGNC:20137]		CTTTGT_LEF1_Q2
81796	SLCO5A1	solute carrier organic anion transporter family member 5A1 [Source:HGNC Symbol;Acc:HGNC:19046]		CTTTGT_LEF1_Q2
260429	PRSS33	serine protease 33 [Source:HGNC Symbol;Acc:HGNC:30405]		CTTTGT_LEF1_Q2
55220	KLHDC8A	kelch domain containing 8A [Source:HGNC Symbol;Acc:HGNC:25573]		CTTTGT_LEF1_Q2
54453	RIN2	Ras and Rab interactor 2 [Source:HGNC Symbol;Acc:HGNC:18750]		CTTTGT_LEF1_Q2
55205	ZNF532	zinc finger protein 532 [Source:HGNC Symbol;Acc:HGNC:30940]		CTTTGT_LEF1_Q2
144699	FBXL14	F-box and leucine rich repeat protein 14 [Source:HGNC Symbol;Acc:HGNC:28624]		CTTTGT_LEF1_Q2
339983	NAT8L	N-acetyltransferase 8 like [Source:HGNC Symbol;Acc:HGNC:26742]		CTTTGT_LEF1_Q2
8728	ADAM19	ADAM metallopeptidase domain 19 [Source:HGNC Symbol;Acc:HGNC:197]		CTTTGT_LEF1_Q2
113174	SAAL1	serum amyloid A like 1 [Source:HGNC Symbol;Acc:HGNC:25158]		CTTTGT_LEF1_Q2
9355	LHX2	LIM homeobox 2 [Source:HGNC Symbol;Acc:HGNC:6594]			GO_REGULATION_OF_CELL_POPULATION_PROLIFERATION	GO_NEUROGENESIS	GO_NEURON_DIFFERENTIATION	GO_CENTRAL_NERVOUS_SYSTEM_DEVELOPMENT	GO_SEQUENCE_SPECIFIC_DOUBLE_STRANDED_DNA_BINDING	GO_DOUBLE_STRANDED_DNA_BINDING	AACTTT_UNKNOWN	GO_REGULATION_OF_CELL_DIFFERENTIATION	GO_ANATOMICAL_STRUCTURE_FORMATION_INVOLVED_IN_MORPHOGENESIS	GO_SEQUENCE_SPECIFIC_DNA_BINDING	GO_REGULATORY_REGION_NUCLEIC_ACID_BINDING	GO_NUCLEAR_CHROMOSOME	CAGCTG_AP4_Q5			GO_REGIONALIZATION
389549	FEZF1	FEZ family zinc finger 1 [Source:HGNC Symbol;Acc:HGNC:22788]			GO_REGULATION_OF_CELL_POPULATION_PROLIFERATION	GO_NEUROGENESIS	GO_NEURON_DIFFERENTIATION	GO_CENTRAL_NERVOUS_SYSTEM_DEVELOPMENT	GO_SEQUENCE_SPECIFIC_DOUBLE_STRANDED_DNA_BINDING	GO_DOUBLE_STRANDED_DNA_BINDING		GO_REGULATION_OF_CELL_DIFFERENTIATION		GO_SEQUENCE_SPECIFIC_DNA_BINDING	GO_REGULATORY_REGION_NUCLEIC_ACID_BINDING			GO_POSITIVE_REGULATION_OF_DEVELOPMENTAL_PROCESS		GO_REGIONALIZATION		GO_POSITIVE_REGULATION_OF_CELL_DIFFERENTIATION
23028	KDM1A	lysine demethylase 1A [Source:HGNC Symbol;Acc:HGNC:29079]			GO_REGULATION_OF_CELL_POPULATION_PROLIFERATION	GO_NEUROGENESIS	GO_NEURON_DIFFERENTIATION	GO_CENTRAL_NERVOUS_SYSTEM_DEVELOPMENT				GO_REGULATION_OF_CELL_DIFFERENTIATION		GO_SEQUENCE_SPECIFIC_DNA_BINDING	GO_REGULATORY_REGION_NUCLEIC_ACID_BINDING	GO_NUCLEAR_CHROMOSOME		GO_POSITIVE_REGULATION_OF_DEVELOPMENTAL_PROCESS	GO_RESPONSE_TO_ENDOGENOUS_STIMULUS		GO_CELLULAR_RESPONSE_TO_ENDOGENOUS_STIMULUS	GO_POSITIVE_REGULATION_OF_CELL_DIFFERENTIATION
63950	DMRTA2	DMRT like family A2 [Source:HGNC Symbol;Acc:HGNC:13908]			GO_REGULATION_OF_CELL_POPULATION_PROLIFERATION	GO_NEUROGENESIS	GO_NEURON_DIFFERENTIATION	GO_CENTRAL_NERVOUS_SYSTEM_DEVELOPMENT				GO_REGULATION_OF_CELL_DIFFERENTIATION		GO_SEQUENCE_SPECIFIC_DNA_BINDING		GO_NUCLEAR_CHROMOSOME		GO_POSITIVE_REGULATION_OF_DEVELOPMENTAL_PROCESS		GO_REGIONALIZATION		GO_POSITIVE_REGULATION_OF_CELL_DIFFERENTIATION
2335	FN1	fibronectin 1 [Source:HGNC Symbol;Acc:HGNC:3778]			GO_REGULATION_OF_CELL_POPULATION_PROLIFERATION	GO_NEUROGENESIS	GO_NEURON_DIFFERENTIATION					GO_REGULATION_OF_CELL_DIFFERENTIATION	GO_ANATOMICAL_STRUCTURE_FORMATION_INVOLVED_IN_MORPHOGENESIS					GO_POSITIVE_REGULATION_OF_DEVELOPMENTAL_PROCESS				GO_POSITIVE_REGULATION_OF_CELL_DIFFERENTIATION
575	ADGRB1	adhesion G protein-coupled receptor B1 [Source:HGNC Symbol;Acc:HGNC:943]			GO_REGULATION_OF_CELL_POPULATION_PROLIFERATION	GO_NEUROGENESIS	GO_NEURON_DIFFERENTIATION					GO_REGULATION_OF_CELL_DIFFERENTIATION	GO_ANATOMICAL_STRUCTURE_FORMATION_INVOLVED_IN_MORPHOGENESIS					GO_POSITIVE_REGULATION_OF_DEVELOPMENTAL_PROCESS				GO_POSITIVE_REGULATION_OF_CELL_DIFFERENTIATION
6446	SGK1	serum/glucocorticoid regulated kinase 1 [Source:HGNC Symbol;Acc:HGNC:10810]			GO_REGULATION_OF_CELL_POPULATION_PROLIFERATION	GO_NEUROGENESIS	GO_NEURON_DIFFERENTIATION
54766	BTG4	BTG anti-proliferation factor 4 [Source:HGNC Symbol;Acc:HGNC:13862]			GO_REGULATION_OF_CELL_POPULATION_PROLIFERATION	GO_NEUROGENESIS	GO_NEURON_DIFFERENTIATION
22933	SIRT2	sirtuin 2 [Source:HGNC Symbol;Acc:HGNC:10886]			GO_REGULATION_OF_CELL_POPULATION_PROLIFERATION	GO_NEUROGENESIS		GO_CENTRAL_NERVOUS_SYSTEM_DEVELOPMENT				GO_REGULATION_OF_CELL_DIFFERENTIATION				GO_NUCLEAR_CHROMOSOME		GO_POSITIVE_REGULATION_OF_DEVELOPMENTAL_PROCESS	GO_RESPONSE_TO_ENDOGENOUS_STIMULUS		GO_CELLULAR_RESPONSE_TO_ENDOGENOUS_STIMULUS	GO_POSITIVE_REGULATION_OF_CELL_DIFFERENTIATION
2173	FABP7	fatty acid binding protein 7 [Source:HGNC Symbol;Acc:HGNC:3562]			GO_REGULATION_OF_CELL_POPULATION_PROLIFERATION	GO_NEUROGENESIS		GO_CENTRAL_NERVOUS_SYSTEM_DEVELOPMENT
2113	ETS1	ETS proto-oncogene 1, transcription factor [Source:HGNC Symbol;Acc:HGNC:3488]			GO_REGULATION_OF_CELL_POPULATION_PROLIFERATION			GO_CENTRAL_NERVOUS_SYSTEM_DEVELOPMENT	GO_SEQUENCE_SPECIFIC_DOUBLE_STRANDED_DNA_BINDING	GO_DOUBLE_STRANDED_DNA_BINDING		GO_REGULATION_OF_CELL_DIFFERENTIATION	GO_ANATOMICAL_STRUCTURE_FORMATION_INVOLVED_IN_MORPHOGENESIS	GO_SEQUENCE_SPECIFIC_DNA_BINDING	GO_REGULATORY_REGION_NUCLEIC_ACID_BINDING	GO_NUCLEAR_CHROMOSOME	CAGCTG_AP4_Q5	GO_POSITIVE_REGULATION_OF_DEVELOPMENTAL_PROCESS	GO_RESPONSE_TO_ENDOGENOUS_STIMULUS			GO_POSITIVE_REGULATION_OF_CELL_DIFFERENTIATION
6239	RREB1	ras responsive element binding protein 1 [Source:HGNC Symbol;Acc:HGNC:10449]			GO_REGULATION_OF_CELL_POPULATION_PROLIFERATION				GO_SEQUENCE_SPECIFIC_DOUBLE_STRANDED_DNA_BINDING	GO_DOUBLE_STRANDED_DNA_BINDING	AACTTT_UNKNOWN	GO_REGULATION_OF_CELL_DIFFERENTIATION		GO_SEQUENCE_SPECIFIC_DNA_BINDING	GO_REGULATORY_REGION_NUCLEIC_ACID_BINDING			GO_POSITIVE_REGULATION_OF_DEVELOPMENTAL_PROCESS				GO_POSITIVE_REGULATION_OF_CELL_DIFFERENTIATION
7555	CNBP	CCHC-type zinc finger nucleic acid binding protein [Source:HGNC Symbol;Acc:HGNC:13164]			GO_REGULATION_OF_CELL_POPULATION_PROLIFERATION				GO_SEQUENCE_SPECIFIC_DOUBLE_STRANDED_DNA_BINDING	GO_DOUBLE_STRANDED_DNA_BINDING				GO_SEQUENCE_SPECIFIC_DNA_BINDING	GO_REGULATORY_REGION_NUCLEIC_ACID_BINDING
441478	NRARP	NOTCH regulated ankyrin repeat protein [Source:HGNC Symbol;Acc:HGNC:33843]			GO_REGULATION_OF_CELL_POPULATION_PROLIFERATION							GO_REGULATION_OF_CELL_DIFFERENTIATION	GO_ANATOMICAL_STRUCTURE_FORMATION_INVOLVED_IN_MORPHOGENESIS							GO_REGIONALIZATION
25805	BAMBI	BMP and activin membrane bound inhibitor [Source:HGNC Symbol;Acc:HGNC:30251]			GO_REGULATION_OF_CELL_POPULATION_PROLIFERATION							GO_REGULATION_OF_CELL_DIFFERENTIATION						GO_POSITIVE_REGULATION_OF_DEVELOPMENTAL_PROCESS	GO_RESPONSE_TO_ENDOGENOUS_STIMULUS		GO_CELLULAR_RESPONSE_TO_ENDOGENOUS_STIMULUS	GO_POSITIVE_REGULATION_OF_CELL_DIFFERENTIATION
2175	FANCA	FA complementation group A [Source:HGNC Symbol;Acc:HGNC:3582]			GO_REGULATION_OF_CELL_POPULATION_PROLIFERATION							GO_REGULATION_OF_CELL_DIFFERENTIATION
57608	JCAD	junctional cadherin 5 associated [Source:HGNC Symbol;Acc:HGNC:29283]			GO_REGULATION_OF_CELL_POPULATION_PROLIFERATION								GO_ANATOMICAL_STRUCTURE_FORMATION_INVOLVED_IN_MORPHOGENESIS					GO_POSITIVE_REGULATION_OF_DEVELOPMENTAL_PROCESS
5784	PTPN14	protein tyrosine phosphatase non-receptor type 14 [Source:HGNC Symbol;Acc:HGNC:9647]			GO_REGULATION_OF_CELL_POPULATION_PROLIFERATION								GO_ANATOMICAL_STRUCTURE_FORMATION_INVOLVED_IN_MORPHOGENESIS
9965	FGF19	fibroblast growth factor 19 [Source:HGNC Symbol;Acc:HGNC:3675]			GO_REGULATION_OF_CELL_POPULATION_PROLIFERATION														GO_RESPONSE_TO_ENDOGENOUS_STIMULUS		GO_CELLULAR_RESPONSE_TO_ENDOGENOUS_STIMULUS
1030	CDKN2B	cyclin dependent kinase inhibitor 2B [Source:HGNC Symbol;Acc:HGNC:1788]			GO_REGULATION_OF_CELL_POPULATION_PROLIFERATION														GO_RESPONSE_TO_ENDOGENOUS_STIMULUS		GO_CELLULAR_RESPONSE_TO_ENDOGENOUS_STIMULUS
2615	LRRC32	leucine rich repeat containing 32 [Source:HGNC Symbol;Acc:HGNC:4161]			GO_REGULATION_OF_CELL_POPULATION_PROLIFERATION														GO_RESPONSE_TO_ENDOGENOUS_STIMULUS		GO_CELLULAR_RESPONSE_TO_ENDOGENOUS_STIMULUS
1907	EDN2	endothelin 2 [Source:HGNC Symbol;Acc:HGNC:3177]			GO_REGULATION_OF_CELL_POPULATION_PROLIFERATION
26119	LDLRAP1	low density lipoprotein receptor adaptor protein 1 [Source:HGNC Symbol;Acc:HGNC:18640]			GO_REGULATION_OF_CELL_POPULATION_PROLIFERATION
29923	HILPDA	hypoxia inducible lipid droplet associated [Source:HGNC Symbol;Acc:HGNC:28859]			GO_REGULATION_OF_CELL_POPULATION_PROLIFERATION
6284	S100A13	S100 calcium binding protein A13 [Source:HGNC Symbol;Acc:HGNC:10490]			GO_REGULATION_OF_CELL_POPULATION_PROLIFERATION
9236	CCPG1	cell cycle progression 1 [Source:HGNC Symbol;Acc:HGNC:24227]			GO_REGULATION_OF_CELL_POPULATION_PROLIFERATION
4145	MATK	megakaryocyte-associated tyrosine kinase [Source:HGNC Symbol;Acc:HGNC:6906]			GO_REGULATION_OF_CELL_POPULATION_PROLIFERATION
8317	CDC7	cell division cycle 7 [Source:HGNC Symbol;Acc:HGNC:1745]			GO_REGULATION_OF_CELL_POPULATION_PROLIFERATION
5742	PTGS1	prostaglandin-endoperoxide synthase 1 [Source:HGNC Symbol;Acc:HGNC:9604]			GO_REGULATION_OF_CELL_POPULATION_PROLIFERATION
5362	PLXNA2	plexin A2 [Source:HGNC Symbol;Acc:HGNC:9100]				GO_NEUROGENESIS	GO_NEURON_DIFFERENTIATION	GO_CENTRAL_NERVOUS_SYSTEM_DEVELOPMENT			AACTTT_UNKNOWN	GO_REGULATION_OF_CELL_DIFFERENTIATION	GO_ANATOMICAL_STRUCTURE_FORMATION_INVOLVED_IN_MORPHOGENESIS					GO_POSITIVE_REGULATION_OF_DEVELOPMENTAL_PROCESS		GO_REGIONALIZATION		GO_POSITIVE_REGULATION_OF_CELL_DIFFERENTIATION
7436	VLDLR	very low density lipoprotein receptor [Source:HGNC Symbol;Acc:HGNC:12698]				GO_NEUROGENESIS	GO_NEURON_DIFFERENTIATION	GO_CENTRAL_NERVOUS_SYSTEM_DEVELOPMENT			AACTTT_UNKNOWN	GO_REGULATION_OF_CELL_DIFFERENTIATION						GO_POSITIVE_REGULATION_OF_DEVELOPMENTAL_PROCESS				GO_POSITIVE_REGULATION_OF_CELL_DIFFERENTIATION
55906	ZC4H2	zinc finger C4H2-type containing [Source:HGNC Symbol;Acc:HGNC:24931]				GO_NEUROGENESIS	GO_NEURON_DIFFERENTIATION	GO_CENTRAL_NERVOUS_SYSTEM_DEVELOPMENT				GO_REGULATION_OF_CELL_DIFFERENTIATION						GO_POSITIVE_REGULATION_OF_DEVELOPMENTAL_PROCESS				GO_POSITIVE_REGULATION_OF_CELL_DIFFERENTIATION
7368	UGT8	UDP glycosyltransferase 8 [Source:HGNC Symbol;Acc:HGNC:12555]				GO_NEUROGENESIS	GO_NEURON_DIFFERENTIATION	GO_CENTRAL_NERVOUS_SYSTEM_DEVELOPMENT					GO_ANATOMICAL_STRUCTURE_FORMATION_INVOLVED_IN_MORPHOGENESIS
3251	HPRT1	hypoxanthine phosphoribosyltransferase 1 [Source:HGNC Symbol;Acc:HGNC:5157]				GO_NEUROGENESIS	GO_NEURON_DIFFERENTIATION	GO_CENTRAL_NERVOUS_SYSTEM_DEVELOPMENT
140578	CHODL	chondrolectin [Source:HGNC Symbol;Acc:HGNC:17807]				GO_NEUROGENESIS	GO_NEURON_DIFFERENTIATION				AACTTT_UNKNOWN	GO_REGULATION_OF_CELL_DIFFERENTIATION						GO_POSITIVE_REGULATION_OF_DEVELOPMENTAL_PROCESS				GO_POSITIVE_REGULATION_OF_CELL_DIFFERENTIATION
214	ALCAM	activated leukocyte cell adhesion molecule [Source:HGNC Symbol;Acc:HGNC:400]				GO_NEUROGENESIS	GO_NEURON_DIFFERENTIATION				AACTTT_UNKNOWN
6710	SPTB	spectrin beta, erythrocytic [Source:HGNC Symbol;Acc:HGNC:11274]				GO_NEUROGENESIS	GO_NEURON_DIFFERENTIATION				AACTTT_UNKNOWN
23053	ZSWIM8	zinc finger SWIM-type containing 8 [Source:HGNC Symbol;Acc:HGNC:23528]				GO_NEUROGENESIS	GO_NEURON_DIFFERENTIATION					GO_REGULATION_OF_CELL_DIFFERENTIATION					CAGCTG_AP4_Q5
57611	ISLR2	immunoglobulin superfamily containing leucine rich repeat 2 [Source:HGNC Symbol;Acc:HGNC:29286]				GO_NEUROGENESIS	GO_NEURON_DIFFERENTIATION					GO_REGULATION_OF_CELL_DIFFERENTIATION						GO_POSITIVE_REGULATION_OF_DEVELOPMENTAL_PROCESS				GO_POSITIVE_REGULATION_OF_CELL_DIFFERENTIATION
59284	CACNG7	calcium voltage-gated channel auxiliary subunit gamma 7 [Source:HGNC Symbol;Acc:HGNC:13626]				GO_NEUROGENESIS	GO_NEURON_DIFFERENTIATION					GO_REGULATION_OF_CELL_DIFFERENTIATION						GO_POSITIVE_REGULATION_OF_DEVELOPMENTAL_PROCESS				GO_POSITIVE_REGULATION_OF_CELL_DIFFERENTIATION
54986	ULK4	unc-51 like kinase 4 [Source:HGNC Symbol;Acc:HGNC:15784]				GO_NEUROGENESIS	GO_NEURON_DIFFERENTIATION					GO_REGULATION_OF_CELL_DIFFERENTIATION
84684	INSM2	INSM transcriptional repressor 2 [Source:HGNC Symbol;Acc:HGNC:17539]				GO_NEUROGENESIS	GO_NEURON_DIFFERENTIATION
57451	TENM2	teneurin transmembrane protein 2 [Source:HGNC Symbol;Acc:HGNC:29943]				GO_NEUROGENESIS	GO_NEURON_DIFFERENTIATION
51473	DCDC2	doublecortin domain containing 2 [Source:HGNC Symbol;Acc:HGNC:18141]				GO_NEUROGENESIS	GO_NEURON_DIFFERENTIATION
11211	FZD10	frizzled class receptor 10 [Source:HGNC Symbol;Acc:HGNC:4039]				GO_NEUROGENESIS	GO_NEURON_DIFFERENTIATION
84630	TTBK1	tau tubulin kinase 1 [Source:HGNC Symbol;Acc:HGNC:19140]				GO_NEUROGENESIS		GO_CENTRAL_NERVOUS_SYSTEM_DEVELOPMENT				GO_REGULATION_OF_CELL_DIFFERENTIATION						GO_POSITIVE_REGULATION_OF_DEVELOPMENTAL_PROCESS				GO_POSITIVE_REGULATION_OF_CELL_DIFFERENTIATION
25825	BACE2	beta-secretase 2 [Source:HGNC Symbol;Acc:HGNC:934]				GO_NEUROGENESIS		GO_CENTRAL_NERVOUS_SYSTEM_DEVELOPMENT									CAGCTG_AP4_Q5
2840	GPR17	G protein-coupled receptor 17 [Source:HGNC Symbol;Acc:HGNC:4471]				GO_NEUROGENESIS		GO_CENTRAL_NERVOUS_SYSTEM_DEVELOPMENT									CAGCTG_AP4_Q5
406	ARNTL	aryl hydrocarbon receptor nuclear translocator like [Source:HGNC Symbol;Acc:HGNC:701]				GO_NEUROGENESIS			GO_SEQUENCE_SPECIFIC_DOUBLE_STRANDED_DNA_BINDING	GO_DOUBLE_STRANDED_DNA_BINDING		GO_REGULATION_OF_CELL_DIFFERENTIATION		GO_SEQUENCE_SPECIFIC_DNA_BINDING	GO_REGULATORY_REGION_NUCLEIC_ACID_BINDING	GO_NUCLEAR_CHROMOSOME		GO_POSITIVE_REGULATION_OF_DEVELOPMENTAL_PROCESS	GO_RESPONSE_TO_ENDOGENOUS_STIMULUS		GO_CELLULAR_RESPONSE_TO_ENDOGENOUS_STIMULUS	GO_POSITIVE_REGULATION_OF_CELL_DIFFERENTIATION
93166	PRDM6	PR/SET domain 6 [Source:HGNC Symbol;Acc:HGNC:9350]				GO_NEUROGENESIS			GO_SEQUENCE_SPECIFIC_DOUBLE_STRANDED_DNA_BINDING	GO_DOUBLE_STRANDED_DNA_BINDING		GO_REGULATION_OF_CELL_DIFFERENTIATION		GO_SEQUENCE_SPECIFIC_DNA_BINDING	GO_REGULATORY_REGION_NUCLEIC_ACID_BINDING
3953	LEPR	leptin receptor [Source:HGNC Symbol;Acc:HGNC:6554]				GO_NEUROGENESIS							GO_ANATOMICAL_STRUCTURE_FORMATION_INVOLVED_IN_MORPHOGENESIS						GO_RESPONSE_TO_ENDOGENOUS_STIMULUS		GO_CELLULAR_RESPONSE_TO_ENDOGENOUS_STIMULUS
8726	EED	embryonic ectoderm development [Source:HGNC Symbol;Acc:HGNC:3188]						GO_CENTRAL_NERVOUS_SYSTEM_DEVELOPMENT	GO_SEQUENCE_SPECIFIC_DOUBLE_STRANDED_DNA_BINDING	GO_DOUBLE_STRANDED_DNA_BINDING	AACTTT_UNKNOWN			GO_SEQUENCE_SPECIFIC_DNA_BINDING	GO_REGULATORY_REGION_NUCLEIC_ACID_BINDING	GO_NUCLEAR_CHROMOSOME				GO_REGIONALIZATION
5021	OXTR	oxytocin receptor [Source:HGNC Symbol;Acc:HGNC:8529]						GO_CENTRAL_NERVOUS_SYSTEM_DEVELOPMENT										GO_POSITIVE_REGULATION_OF_DEVELOPMENTAL_PROCESS	GO_RESPONSE_TO_ENDOGENOUS_STIMULUS		GO_CELLULAR_RESPONSE_TO_ENDOGENOUS_STIMULUS
1497	CTNS	cystinosin, lysosomal cystine transporter [Source:HGNC Symbol;Acc:HGNC:2518]						GO_CENTRAL_NERVOUS_SYSTEM_DEVELOPMENT
6240	RRM1	ribonucleotide reductase catalytic subunit M1 [Source:HGNC Symbol;Acc:HGNC:10451]						GO_CENTRAL_NERVOUS_SYSTEM_DEVELOPMENT
79864	JHY	junctional cadherin complex regulator [Source:HGNC Symbol;Acc:HGNC:26288]						GO_CENTRAL_NERVOUS_SYSTEM_DEVELOPMENT
11166	SOX21	SRY-box transcription factor 21 [Source:HGNC Symbol;Acc:HGNC:11197]							GO_SEQUENCE_SPECIFIC_DOUBLE_STRANDED_DNA_BINDING	GO_DOUBLE_STRANDED_DNA_BINDING	AACTTT_UNKNOWN			GO_SEQUENCE_SPECIFIC_DNA_BINDING	GO_REGULATORY_REGION_NUCLEIC_ACID_BINDING	GO_NUCLEAR_CHROMOSOME
5325	PLAGL1	PLAG1 like zinc finger 1 [Source:HGNC Symbol;Acc:HGNC:9046]							GO_SEQUENCE_SPECIFIC_DOUBLE_STRANDED_DNA_BINDING	GO_DOUBLE_STRANDED_DNA_BINDING	AACTTT_UNKNOWN			GO_SEQUENCE_SPECIFIC_DNA_BINDING	GO_REGULATORY_REGION_NUCLEIC_ACID_BINDING
5000	ORC4	origin recognition complex subunit 4 [Source:HGNC Symbol;Acc:HGNC:8490]							GO_SEQUENCE_SPECIFIC_DOUBLE_STRANDED_DNA_BINDING	GO_DOUBLE_STRANDED_DNA_BINDING	AACTTT_UNKNOWN			GO_SEQUENCE_SPECIFIC_DNA_BINDING		GO_NUCLEAR_CHROMOSOME
57658	CALCOCO1	calcium binding and coiled-coil domain 1 [Source:HGNC Symbol;Acc:HGNC:29306]							GO_SEQUENCE_SPECIFIC_DOUBLE_STRANDED_DNA_BINDING	GO_DOUBLE_STRANDED_DNA_BINDING				GO_SEQUENCE_SPECIFIC_DNA_BINDING	GO_REGULATORY_REGION_NUCLEIC_ACID_BINDING	GO_NUCLEAR_CHROMOSOME	CAGCTG_AP4_Q5		GO_RESPONSE_TO_ENDOGENOUS_STIMULUS		GO_CELLULAR_RESPONSE_TO_ENDOGENOUS_STIMULUS
4613	MYCN	MYCN proto-oncogene, bHLH transcription factor [Source:HGNC Symbol;Acc:HGNC:7559]							GO_SEQUENCE_SPECIFIC_DOUBLE_STRANDED_DNA_BINDING	GO_DOUBLE_STRANDED_DNA_BINDING				GO_SEQUENCE_SPECIFIC_DNA_BINDING	GO_REGULATORY_REGION_NUCLEIC_ACID_BINDING	GO_NUCLEAR_CHROMOSOME	CAGCTG_AP4_Q5
94234	FOXQ1	forkhead box Q1 [Source:HGNC Symbol;Acc:HGNC:20951]							GO_SEQUENCE_SPECIFIC_DOUBLE_STRANDED_DNA_BINDING	GO_DOUBLE_STRANDED_DNA_BINDING				GO_SEQUENCE_SPECIFIC_DNA_BINDING	GO_REGULATORY_REGION_NUCLEIC_ACID_BINDING	GO_NUCLEAR_CHROMOSOME
3131	HLF	HLF transcription factor, PAR bZIP family member [Source:HGNC Symbol;Acc:HGNC:4977]							GO_SEQUENCE_SPECIFIC_DOUBLE_STRANDED_DNA_BINDING	GO_DOUBLE_STRANDED_DNA_BINDING				GO_SEQUENCE_SPECIFIC_DNA_BINDING	GO_REGULATORY_REGION_NUCLEIC_ACID_BINDING	GO_NUCLEAR_CHROMOSOME
79723	SUV39H2	suppressor of variegation 3-9 homolog 2 [Source:HGNC Symbol;Acc:HGNC:17287]							GO_SEQUENCE_SPECIFIC_DOUBLE_STRANDED_DNA_BINDING	GO_DOUBLE_STRANDED_DNA_BINDING				GO_SEQUENCE_SPECIFIC_DNA_BINDING	GO_REGULATORY_REGION_NUCLEIC_ACID_BINDING		CAGCTG_AP4_Q5
4171	MCM2	minichromosome maintenance complex component 2 [Source:HGNC Symbol;Acc:HGNC:6944]							GO_SEQUENCE_SPECIFIC_DOUBLE_STRANDED_DNA_BINDING	GO_DOUBLE_STRANDED_DNA_BINDING				GO_SEQUENCE_SPECIFIC_DNA_BINDING		GO_NUCLEAR_CHROMOSOME
4998	ORC1	origin recognition complex subunit 1 [Source:HGNC Symbol;Acc:HGNC:8487]							GO_SEQUENCE_SPECIFIC_DOUBLE_STRANDED_DNA_BINDING	GO_DOUBLE_STRANDED_DNA_BINDING				GO_SEQUENCE_SPECIFIC_DNA_BINDING		GO_NUCLEAR_CHROMOSOME
55775	TDP1	tyrosyl-DNA phosphodiesterase 1 [Source:HGNC Symbol;Acc:HGNC:18884]								GO_DOUBLE_STRANDED_DNA_BINDING	AACTTT_UNKNOWN
64093	SMOC1	SPARC related modular calcium binding 1 [Source:HGNC Symbol;Acc:HGNC:20318]									AACTTT_UNKNOWN	GO_REGULATION_OF_CELL_DIFFERENTIATION
2690	GHR	growth hormone receptor [Source:HGNC Symbol;Acc:HGNC:4263]									AACTTT_UNKNOWN						CAGCTG_AP4_Q5	GO_POSITIVE_REGULATION_OF_DEVELOPMENTAL_PROCESS	GO_RESPONSE_TO_ENDOGENOUS_STIMULUS		GO_CELLULAR_RESPONSE_TO_ENDOGENOUS_STIMULUS
55504	TNFRSF19	TNF receptor superfamily member 19 [Source:HGNC Symbol;Acc:HGNC:11915]									AACTTT_UNKNOWN						CAGCTG_AP4_Q5
374655	ZNF710	zinc finger protein 710 [Source:HGNC Symbol;Acc:HGNC:25352]									AACTTT_UNKNOWN						CAGCTG_AP4_Q5
2556	GABRA3	gamma-aminobutyric acid type A receptor alpha3 subunit [Source:HGNC Symbol;Acc:HGNC:4077]									AACTTT_UNKNOWN						CAGCTG_AP4_Q5
132864	CPEB2	cytoplasmic polyadenylation element binding protein 2 [Source:HGNC Symbol;Acc:HGNC:21745]									AACTTT_UNKNOWN								GO_RESPONSE_TO_ENDOGENOUS_STIMULUS		GO_CELLULAR_RESPONSE_TO_ENDOGENOUS_STIMULUS
55777	MBD5	methyl-CpG binding domain protein 5 [Source:HGNC Symbol;Acc:HGNC:20444]									AACTTT_UNKNOWN								GO_RESPONSE_TO_ENDOGENOUS_STIMULUS		GO_CELLULAR_RESPONSE_TO_ENDOGENOUS_STIMULUS
11255	HRH3	histamine receptor H3 [Source:HGNC Symbol;Acc:HGNC:5184]									AACTTT_UNKNOWN								GO_RESPONSE_TO_ENDOGENOUS_STIMULUS		GO_CELLULAR_RESPONSE_TO_ENDOGENOUS_STIMULUS
221895	JAZF1	JAZF zinc finger 1 [Source:HGNC Symbol;Acc:HGNC:28917]									AACTTT_UNKNOWN
147	ADRA1B	adrenoceptor alpha 1B [Source:HGNC Symbol;Acc:HGNC:278]									AACTTT_UNKNOWN
84886	C1orf198	chromosome 1 open reading frame 198 [Source:HGNC Symbol;Acc:HGNC:25900]									AACTTT_UNKNOWN
2861	GPR37	G protein-coupled receptor 37 [Source:HGNC Symbol;Acc:HGNC:4494]									AACTTT_UNKNOWN
83698	CALN1	calneuron 1 [Source:HGNC Symbol;Acc:HGNC:13248]									AACTTT_UNKNOWN
256536	TCERG1L	transcription elongation regulator 1 like [Source:HGNC Symbol;Acc:HGNC:23533]									AACTTT_UNKNOWN
163782	KANK4	KN motif and ankyrin repeat domains 4 [Source:HGNC Symbol;Acc:HGNC:27263]									AACTTT_UNKNOWN
51096	UTP18	UTP18 small subunit processome component [Source:HGNC Symbol;Acc:HGNC:24274]									AACTTT_UNKNOWN
221393	ADGRF4	adhesion G protein-coupled receptor F4 [Source:HGNC Symbol;Acc:HGNC:19011]									AACTTT_UNKNOWN
79623	GALNT14	polypeptide N-acetylgalactosaminyltransferase 14 [Source:HGNC Symbol;Acc:HGNC:22946]									AACTTT_UNKNOWN
10867	TSPAN9	tetraspanin 9 [Source:HGNC Symbol;Acc:HGNC:21640]									AACTTT_UNKNOWN
8788	DLK1	delta like non-canonical Notch ligand 1 [Source:HGNC Symbol;Acc:HGNC:2907]									AACTTT_UNKNOWN
10690	FUT9	fucosyltransferase 9 [Source:HGNC Symbol;Acc:HGNC:4020]									AACTTT_UNKNOWN
338382	RAB7B	RAB7B, member RAS oncogene family [Source:HGNC Symbol;Acc:HGNC:30513]										GO_REGULATION_OF_CELL_DIFFERENTIATION						GO_POSITIVE_REGULATION_OF_DEVELOPMENTAL_PROCESS				GO_POSITIVE_REGULATION_OF_CELL_DIFFERENTIATION
8808	IL1RL2	interleukin 1 receptor like 2 [Source:HGNC Symbol;Acc:HGNC:5999]										GO_REGULATION_OF_CELL_DIFFERENTIATION						GO_POSITIVE_REGULATION_OF_DEVELOPMENTAL_PROCESS				GO_POSITIVE_REGULATION_OF_CELL_DIFFERENTIATION
83643	CCDC3	coiled-coil domain containing 3 [Source:HGNC Symbol;Acc:HGNC:23813]										GO_REGULATION_OF_CELL_DIFFERENTIATION						GO_POSITIVE_REGULATION_OF_DEVELOPMENTAL_PROCESS				GO_POSITIVE_REGULATION_OF_CELL_DIFFERENTIATION
27231	NMRK2	nicotinamide riboside kinase 2 [Source:HGNC Symbol;Acc:HGNC:17871]										GO_REGULATION_OF_CELL_DIFFERENTIATION
57820	CCNB1IP1	cyclin B1 interacting protein 1 [Source:HGNC Symbol;Acc:HGNC:19437]											GO_ANATOMICAL_STRUCTURE_FORMATION_INVOLVED_IN_MORPHOGENESIS			GO_NUCLEAR_CHROMOSOME
11155	LDB3	LIM domain binding 3 [Source:HGNC Symbol;Acc:HGNC:15710]											GO_ANATOMICAL_STRUCTURE_FORMATION_INVOLVED_IN_MORPHOGENESIS				CAGCTG_AP4_Q5
3880	KRT19	keratin 19 [Source:HGNC Symbol;Acc:HGNC:6436]											GO_ANATOMICAL_STRUCTURE_FORMATION_INVOLVED_IN_MORPHOGENESIS				CAGCTG_AP4_Q5
4242	MFNG	MFNG O-fucosylpeptide 3-beta-N-acetylglucosaminyltransferase [Source:HGNC Symbol;Acc:HGNC:7038]											GO_ANATOMICAL_STRUCTURE_FORMATION_INVOLVED_IN_MORPHOGENESIS				CAGCTG_AP4_Q5
10411	RAPGEF3	Rap guanine nucleotide exchange factor 3 [Source:HGNC Symbol;Acc:HGNC:16629]											GO_ANATOMICAL_STRUCTURE_FORMATION_INVOLVED_IN_MORPHOGENESIS					GO_POSITIVE_REGULATION_OF_DEVELOPMENTAL_PROCESS	GO_RESPONSE_TO_ENDOGENOUS_STIMULUS		GO_CELLULAR_RESPONSE_TO_ENDOGENOUS_STIMULUS
729	C6	complement C6 [Source:HGNC Symbol;Acc:HGNC:1339]											GO_ANATOMICAL_STRUCTURE_FORMATION_INVOLVED_IN_MORPHOGENESIS					GO_POSITIVE_REGULATION_OF_DEVELOPMENTAL_PROCESS
84830	ADTRP	androgen dependent TFPI regulating protein [Source:HGNC Symbol;Acc:HGNC:21214]											GO_ANATOMICAL_STRUCTURE_FORMATION_INVOLVED_IN_MORPHOGENESIS						GO_RESPONSE_TO_ENDOGENOUS_STIMULUS		GO_CELLULAR_RESPONSE_TO_ENDOGENOUS_STIMULUS
80206	FHOD3	formin homology 2 domain containing 3 [Source:HGNC Symbol;Acc:HGNC:26178]											GO_ANATOMICAL_STRUCTURE_FORMATION_INVOLVED_IN_MORPHOGENESIS
85461	TANC1	tetratricopeptide repeat, ankyrin repeat and coiled-coil containing 1 [Source:HGNC Symbol;Acc:HGNC:29364]											GO_ANATOMICAL_STRUCTURE_FORMATION_INVOLVED_IN_MORPHOGENESIS
63951	DMRTA1	DMRT like family A1 [Source:HGNC Symbol;Acc:HGNC:13826]												GO_SEQUENCE_SPECIFIC_DNA_BINDING		GO_NUCLEAR_CHROMOSOME
440097	DBX2	developing brain homeobox 2 [Source:HGNC Symbol;Acc:HGNC:33186]												GO_SEQUENCE_SPECIFIC_DNA_BINDING		GO_NUCLEAR_CHROMOSOME
90485	ZNF835	zinc finger protein 835 [Source:HGNC Symbol;Acc:HGNC:34332]													GO_REGULATORY_REGION_NUCLEIC_ACID_BINDING
23514	SPIDR	scaffold protein involved in DNA repair [Source:HGNC Symbol;Acc:HGNC:28971]														GO_NUCLEAR_CHROMOSOME			GO_RESPONSE_TO_ENDOGENOUS_STIMULUS		GO_CELLULAR_RESPONSE_TO_ENDOGENOUS_STIMULUS
64859	NABP1	nucleic acid binding protein 1 [Source:HGNC Symbol;Acc:HGNC:26232]														GO_NUCLEAR_CHROMOSOME
93973	ACTR8	actin related protein 8 [Source:HGNC Symbol;Acc:HGNC:14672]														GO_NUCLEAR_CHROMOSOME
1763	DNA2	DNA replication helicase/nuclease 2 [Source:HGNC Symbol;Acc:HGNC:2939]														GO_NUCLEAR_CHROMOSOME
51659	GINS2	GINS complex subunit 2 [Source:HGNC Symbol;Acc:HGNC:24575]														GO_NUCLEAR_CHROMOSOME
80315	CPEB4	cytoplasmic polyadenylation element binding protein 4 [Source:HGNC Symbol;Acc:HGNC:21747]															CAGCTG_AP4_Q5		GO_RESPONSE_TO_ENDOGENOUS_STIMULUS		GO_CELLULAR_RESPONSE_TO_ENDOGENOUS_STIMULUS
5471	PPAT	phosphoribosyl pyrophosphate amidotransferase [Source:HGNC Symbol;Acc:HGNC:9238]															CAGCTG_AP4_Q5		GO_RESPONSE_TO_ENDOGENOUS_STIMULUS		GO_CELLULAR_RESPONSE_TO_ENDOGENOUS_STIMULUS
23143	LRCH1	leucine rich repeats and calponin homology domain containing 1 [Source:HGNC Symbol;Acc:HGNC:20309]															CAGCTG_AP4_Q5
3801	KIFC3	kinesin family member C3 [Source:HGNC Symbol;Acc:HGNC:6326]															CAGCTG_AP4_Q5
144453	BEST3	bestrophin 3 [Source:HGNC Symbol;Acc:HGNC:17105]															CAGCTG_AP4_Q5
51557	LGSN	lengsin, lens protein with glutamine synthetase domain [Source:HGNC Symbol;Acc:HGNC:21016]															CAGCTG_AP4_Q5
23526	AC004151.1	Rho GTPase activating protein 45 [Source:NCBI gene;Acc:23526]															CAGCTG_AP4_Q5
6274	S100A3	S100 calcium binding protein A3 [Source:HGNC Symbol;Acc:HGNC:10493]															CAGCTG_AP4_Q5
84824	FCRLA	Fc receptor like A [Source:HGNC Symbol;Acc:HGNC:18504]															CAGCTG_AP4_Q5
5924	RASGRF2	Ras protein specific guanine nucleotide releasing factor 2 [Source:HGNC Symbol;Acc:HGNC:9876]															CAGCTG_AP4_Q5
81493	SYNC	syncoilin, intermediate filament protein [Source:HGNC Symbol;Acc:HGNC:28897]															CAGCTG_AP4_Q5
8448	DOC2A	double C2 domain alpha [Source:HGNC Symbol;Acc:HGNC:2985]															CAGCTG_AP4_Q5
143903	LAYN	layilin [Source:HGNC Symbol;Acc:HGNC:29471]															CAGCTG_AP4_Q5
5995	RGR	retinal G protein coupled receptor [Source:HGNC Symbol;Acc:HGNC:9990]															CAGCTG_AP4_Q5
8717	TRADD	TNFRSF1A associated via death domain [Source:HGNC Symbol;Acc:HGNC:12030]																GO_POSITIVE_REGULATION_OF_DEVELOPMENTAL_PROCESS
11167	FSTL1	follistatin like 1 [Source:HGNC Symbol;Acc:HGNC:3972]																	GO_RESPONSE_TO_ENDOGENOUS_STIMULUS		GO_CELLULAR_RESPONSE_TO_ENDOGENOUS_STIMULUS
1080	CFTR	CF transmembrane conductance regulator [Source:HGNC Symbol;Acc:HGNC:1884]																	GO_RESPONSE_TO_ENDOGENOUS_STIMULUS		GO_CELLULAR_RESPONSE_TO_ENDOGENOUS_STIMULUS
5433	POLR2D	RNA polymerase II subunit D [Source:HGNC Symbol;Acc:HGNC:9191]																	GO_RESPONSE_TO_ENDOGENOUS_STIMULUS		GO_CELLULAR_RESPONSE_TO_ENDOGENOUS_STIMULUS
5791	PTPRE	protein tyrosine phosphatase receptor type E [Source:HGNC Symbol;Acc:HGNC:9669]																	GO_RESPONSE_TO_ENDOGENOUS_STIMULUS		GO_CELLULAR_RESPONSE_TO_ENDOGENOUS_STIMULUS
652968	CASTOR1	cytosolic arginine sensor for mTORC1 subunit 1 [Source:HGNC Symbol;Acc:HGNC:34423]																	GO_RESPONSE_TO_ENDOGENOUS_STIMULUS		GO_CELLULAR_RESPONSE_TO_ENDOGENOUS_STIMULUS
90226	UCN2	urocortin 2 [Source:HGNC Symbol;Acc:HGNC:18414]																	GO_RESPONSE_TO_ENDOGENOUS_STIMULUS		GO_CELLULAR_RESPONSE_TO_ENDOGENOUS_STIMULUS
3753	KCNE1	potassium voltage-gated channel subfamily E regulatory subunit 1 [Source:HGNC Symbol;Acc:HGNC:6240]																	GO_RESPONSE_TO_ENDOGENOUS_STIMULUS		GO_CELLULAR_RESPONSE_TO_ENDOGENOUS_STIMULUS
2740	GLP1R	glucagon like peptide 1 receptor [Source:HGNC Symbol;Acc:HGNC:4324]																	GO_RESPONSE_TO_ENDOGENOUS_STIMULUS		GO_CELLULAR_RESPONSE_TO_ENDOGENOUS_STIMULUS
3767	KCNJ11	potassium inwardly rectifying channel subfamily J member 11 [Source:HGNC Symbol;Acc:HGNC:6257]																	GO_RESPONSE_TO_ENDOGENOUS_STIMULUS
3795	KHK	ketohexokinase [Source:HGNC Symbol;Acc:HGNC:6315]																	GO_RESPONSE_TO_ENDOGENOUS_STIMULUS
54927	CHCHD3	coiled-coil-helix-coiled-coil-helix domain containing 3 [Source:HGNC Symbol;Acc:HGNC:21906]
9686	VGLL4	vestigial like family member 4 [Source:HGNC Symbol;Acc:HGNC:28966]
51460	SFMBT1	Scm like with four mbt domains 1 [Source:HGNC Symbol;Acc:HGNC:20255]
33	ACADL	acyl-CoA dehydrogenase long chain [Source:HGNC Symbol;Acc:HGNC:88]
255027	MPV17L	MPV17 mitochondrial inner membrane protein like [Source:HGNC Symbol;Acc:HGNC:26827]
79682	CENPU	centromere protein U [Source:HGNC Symbol;Acc:HGNC:21348]
8345	H2BC9	H2B clustered histone 9 [Source:HGNC Symbol;Acc:HGNC:4755]
201161	CENPV	centromere protein V [Source:HGNC Symbol;Acc:HGNC:29920]
5984	RFC4	replication factor C subunit 4 [Source:HGNC Symbol;Acc:HGNC:9972]
25939	SAMHD1	SAM and HD domain containing deoxynucleoside triphosphate triphosphohydrolase 1 [Source:HGNC Symbol;Acc:HGNC:15925]
1421	CRYGD	crystallin gamma D [Source:HGNC Symbol;Acc:HGNC:2411]
22989	MYH15	myosin heavy chain 15 [Source:HGNC Symbol;Acc:HGNC:31073]
3554	IL1R1	interleukin 1 receptor type 1 [Source:HGNC Symbol;Acc:HGNC:5993]
6505	SLC1A1	solute carrier family 1 member 1 [Source:HGNC Symbol;Acc:HGNC:10939]
9068	ANGPTL1	angiopoietin like 1 [Source:HGNC Symbol;Acc:HGNC:489]
3964	LGALS8	galectin 8 [Source:HGNC Symbol;Acc:HGNC:6569]
7205	TRIP6	thyroid hormone receptor interactor 6 [Source:HGNC Symbol;Acc:HGNC:12311]
5902	RANBP1	RAN binding protein 1 [Source:HGNC Symbol;Acc:HGNC:9847]
84101	USP44	ubiquitin specific peptidase 44 [Source:HGNC Symbol;Acc:HGNC:20064]
401491	VLDLR-AS1	VLDLR antisense RNA 1 [Source:HGNC Symbol;Acc:HGNC:49621]
355	FAS	Fas cell surface death receptor [Source:HGNC Symbol;Acc:HGNC:11920]
644192	NR2F2-AS1	NR2F2 antisense RNA 1 [Source:HGNC Symbol;Acc:HGNC:44222]
94122	SYTL5	synaptotagmin like 5 [Source:HGNC Symbol;Acc:HGNC:15589]
10114	HIPK3	homeodomain interacting protein kinase 3 [Source:HGNC Symbol;Acc:HGNC:4915]
63898	SH2D4A	SH2 domain containing 4A [Source:HGNC Symbol;Acc:HGNC:26102]
5480	PPIC	peptidylprolyl isomerase C [Source:HGNC Symbol;Acc:HGNC:9256]
100302736	TMED7-TICAM2	TMED7-TICAM2 readthrough [Source:HGNC Symbol;Acc:HGNC:33945]
26010	SPATS2L	spermatogenesis associated serine rich 2 like [Source:HGNC Symbol;Acc:HGNC:24574]
84517	ACTRT3	actin related protein T3 [Source:HGNC Symbol;Acc:HGNC:24022]
387978	LINC01551	long intergenic non-protein coding RNA 1551 [Source:HGNC Symbol;Acc:HGNC:19828]
7447	VSNL1	visinin like 1 [Source:HGNC Symbol;Acc:HGNC:12722]
79026	AHNAK	AHNAK nucleoprotein [Source:HGNC Symbol;Acc:HGNC:347]
7082	TJP1	tight junction protein 1 [Source:HGNC Symbol;Acc:HGNC:11827]
2030	SLC29A1	solute carrier family 29 member 1 (Augustine blood group) [Source:HGNC Symbol;Acc:HGNC:11003]
956	ENTPD3	ectonucleoside triphosphate diphosphohydrolase 3 [Source:HGNC Symbol;Acc:HGNC:3365]
389	RHOC	ras homolog family member C [Source:HGNC Symbol;Acc:HGNC:669]
51092	SIDT2	SID1 transmembrane family member 2 [Source:HGNC Symbol;Acc:HGNC:24272]
80274	SCUBE1	signal peptide, CUB domain and EGF like domain containing 1 [Source:HGNC Symbol;Acc:HGNC:13441]
55803	ADAP2	ArfGAP with dual PH domains 2 [Source:HGNC Symbol;Acc:HGNC:16487]
28316	CDH20	cadherin 20 [Source:HGNC Symbol;Acc:HGNC:1760]
131578	LRRC15	leucine rich repeat containing 15 [Source:HGNC Symbol;Acc:HGNC:20818]
375061	FAM89A	family with sequence similarity 89 member A [Source:HGNC Symbol;Acc:HGNC:25057]
8801	SUCLG2	succinate-CoA ligase GDP-forming beta subunit [Source:HGNC Symbol;Acc:HGNC:11450]
129401	NUP35	nucleoporin 35 [Source:HGNC Symbol;Acc:HGNC:29797]
9957	HS3ST1	heparan sulfate-glucosamine 3-sulfotransferase 1 [Source:HGNC Symbol;Acc:HGNC:5194]
55304	SPTLC3	serine palmitoyltransferase long chain base subunit 3 [Source:HGNC Symbol;Acc:HGNC:16253]
7781	SLC30A3	solute carrier family 30 member 3 [Source:HGNC Symbol;Acc:HGNC:11014]
221718	LINC00518	long intergenic non-protein coding RNA 518 [Source:HGNC Symbol;Acc:HGNC:28626]
10791	VAMP5	vesicle associated membrane protein 5 [Source:HGNC Symbol;Acc:HGNC:12646]
81615	TMEM163	transmembrane protein 163 [Source:HGNC Symbol;Acc:HGNC:25380]
334	APLP2	amyloid beta precursor like protein 2 [Source:HGNC Symbol;Acc:HGNC:598]
27112	FAM155B	family with sequence similarity 155 member B [Source:HGNC Symbol;Acc:HGNC:30701]
1486	CTBS	chitobiase [Source:HGNC Symbol;Acc:HGNC:2496]
338699	ANKRD42	ankyrin repeat domain 42 [Source:HGNC Symbol;Acc:HGNC:26752]
23587	ELP5	elongator acetyltransferase complex subunit 5 [Source:HGNC Symbol;Acc:HGNC:30617]
55172	DNAAF2	dynein axonemal assembly factor 2 [Source:HGNC Symbol;Acc:HGNC:20188]
64319	FBRS	fibrosin [Source:HGNC Symbol;Acc:HGNC:20442]
222611	ADGRF2	adhesion G protein-coupled receptor F2 [Source:HGNC Symbol;Acc:HGNC:18991]
80176	SPSB1	splA/ryanodine receptor domain and SOCS box containing 1 [Source:HGNC Symbol;Acc:HGNC:30628]
3866	KRT15	keratin 15 [Source:HGNC Symbol;Acc:HGNC:6421]
3857	KRT9	keratin 9 [Source:HGNC Symbol;Acc:HGNC:6447]
56892	TCIM	transcriptional and immune response regulator [Source:HGNC Symbol;Acc:HGNC:1357]
22925	PLA2R1	phospholipase A2 receptor 1 [Source:HGNC Symbol;Acc:HGNC:9042]
113277	TMEM106A	transmembrane protein 106A [Source:HGNC Symbol;Acc:HGNC:28288]
64922	LRRC19	leucine rich repeat containing 19 [Source:HGNC Symbol;Acc:HGNC:23379]
2850	GPR27	G protein-coupled receptor 27 [Source:HGNC Symbol;Acc:HGNC:4482]
83694	RPS6KL1	ribosomal protein S6 kinase like 1 [Source:HGNC Symbol;Acc:HGNC:20222]
399949	C11orf88	chromosome 11 open reading frame 88 [Source:HGNC Symbol;Acc:HGNC:25061]
79570	NKAIN1	sodium/potassium transporting ATPase interacting 1 [Source:HGNC Symbol;Acc:HGNC:25743]
23658	LSM5	LSM5 homolog, U6 small nuclear RNA and mRNA degradation associated [Source:HGNC Symbol;Acc:HGNC:17162]
6241	RRM2	ribonucleotide reductase regulatory subunit M2 [Source:HGNC Symbol;Acc:HGNC:10452]
2893	GRIA4	glutamate ionotropic receptor AMPA type subunit 4 [Source:HGNC Symbol;Acc:HGNC:4574]
10133	OPTN	optineurin [Source:HGNC Symbol;Acc:HGNC:17142]
8869	ST3GAL5	ST3 beta-galactoside alpha-2,3-sialyltransferase 5 [Source:HGNC Symbol;Acc:HGNC:10872]
26153	KIF26A	kinesin family member 26A [Source:HGNC Symbol;Acc:HGNC:20226]
55034	MOCOS	molybdenum cofactor sulfurase [Source:HGNC Symbol;Acc:HGNC:18234]
51805	COQ3	coenzyme Q3, methyltransferase [Source:HGNC Symbol;Acc:HGNC:18175]
56996	SLC12A9	solute carrier family 12 member 9 [Source:HGNC Symbol;Acc:HGNC:17435]
28231	SLCO4A1	solute carrier organic anion transporter family member 4A1 [Source:HGNC Symbol;Acc:HGNC:10953]
102524628	RASGRF2-AS1	RASGRF2 antisense RNA 1 [Source:HGNC Symbol;Acc:HGNC:40499]
2572	GAD2	glutamate decarboxylase 2 [Source:HGNC Symbol;Acc:HGNC:4093]
154865	IQUB	IQ motif and ubiquitin domain containing [Source:HGNC Symbol;Acc:HGNC:21995]
26507	CNNM1	cyclin and CBS domain divalent metal cation transport mediator 1 [Source:HGNC Symbol;Acc:HGNC:102]
201799	TMEM154	transmembrane protein 154 [Source:HGNC Symbol;Acc:HGNC:26489]
79856	SNX22	sorting nexin 22 [Source:HGNC Symbol;Acc:HGNC:16315]
58538	MPP4	membrane palmitoylated protein 4 [Source:HGNC Symbol;Acc:HGNC:13680]
64693	CTAGE1	cutaneous T cell lymphoma-associated antigen 1 [Source:HGNC Symbol;Acc:HGNC:24346]
220359	TIGD3	tigger transposable element derived 3 [Source:HGNC Symbol;Acc:HGNC:18334]
7374	UNG	uracil DNA glycosylase [Source:HGNC Symbol;Acc:HGNC:12572]
6632	SNRPD1	small nuclear ribonucleoprotein D1 polypeptide [Source:HGNC Symbol;Acc:HGNC:11158]
6641	SNTB1	syntrophin beta 1 [Source:HGNC Symbol;Acc:HGNC:11168]
134265	AFAP1L1	actin filament associated protein 1 like 1 [Source:HGNC Symbol;Acc:HGNC:26714]
8883	NAE1	NEDD8 activating enzyme E1 subunit 1 [Source:HGNC Symbol;Acc:HGNC:621]
54801	HAUS6	HAUS augmin like complex subunit 6 [Source:HGNC Symbol;Acc:HGNC:25948]
54478	PIMREG	PICALM interacting mitotic regulator [Source:HGNC Symbol;Acc:HGNC:25483]
79658	ARHGAP10	Rho GTPase activating protein 10 [Source:HGNC Symbol;Acc:HGNC:26099]
80760	ITIH5	inter-alpha-trypsin inhibitor heavy chain 5 [Source:HGNC Symbol;Acc:HGNC:21449]
94274	PPP1R14A	protein phosphatase 1 regulatory inhibitor subunit 14A [Source:HGNC Symbol;Acc:HGNC:14871]
8786	RGS11	regulator of G protein signaling 11 [Source:HGNC Symbol;Acc:HGNC:9993]
27074	LAMP3	lysosomal associated membrane protein 3 [Source:HGNC Symbol;Acc:HGNC:14582]
23016	EXOSC7	exosome component 7 [Source:HGNC Symbol;Acc:HGNC:28112]
338376	IFNE	interferon epsilon [Source:HGNC Symbol;Acc:HGNC:18163]
340156	MYLK4	myosin light chain kinase family member 4 [Source:HGNC Symbol;Acc:HGNC:27972]
8974	P4HA2	prolyl 4-hydroxylase subunit alpha 2 [Source:HGNC Symbol;Acc:HGNC:8547]
140576	S100A16	S100 calcium binding protein A16 [Source:HGNC Symbol;Acc:HGNC:20441]
6635	SNRPE	small nuclear ribonucleoprotein polypeptide E [Source:HGNC Symbol;Acc:HGNC:11161]
57205	ATP10D	ATPase phospholipid transporting 10D (putative) [Source:HGNC Symbol;Acc:HGNC:13549]
29089	UBE2T	ubiquitin conjugating enzyme E2 T [Source:HGNC Symbol;Acc:HGNC:25009]
653857	ACTR3C	actin related protein 3C [Source:HGNC Symbol;Acc:HGNC:37282]
4648	MYO7B	myosin VIIB [Source:HGNC Symbol;Acc:HGNC:7607]
284716	RIMKLA	ribosomal modification protein rimK like family member A [Source:HGNC Symbol;Acc:HGNC:28725]
4833	NME4	NME/NM23 nucleoside diphosphate kinase 4 [Source:HGNC Symbol;Acc:HGNC:7852]
83887	TTLL2	tubulin tyrosine ligase like 2 [Source:HGNC Symbol;Acc:HGNC:21211]
3067	HDC	histidine decarboxylase [Source:HGNC Symbol;Acc:HGNC:4855]
9424	KCNK6	potassium two pore domain channel subfamily K member 6 [Source:HGNC Symbol;Acc:HGNC:6281]
344758	GPR149	G protein-coupled receptor 149 [Source:HGNC Symbol;Acc:HGNC:23627]
241	ALOX5AP	arachidonate 5-lipoxygenase activating protein [Source:HGNC Symbol;Acc:HGNC:436]
100507055	LRCOL1	leucine rich colipase like 1 [Source:HGNC Symbol;Acc:HGNC:44160]
8487	GEMIN2	gem nuclear organelle associated protein 2 [Source:HGNC Symbol;Acc:HGNC:10884]
645638	WFDC21P	WAP four-disulfide core domain 21, pseudogene [Source:HGNC Symbol;Acc:HGNC:50357]
283487	LINC00346	long intergenic non-protein coding RNA 346 [Source:HGNC Symbol;Acc:HGNC:27492]
494143	CHAC2	ChaC cation transport regulator homolog 2 [Source:HGNC Symbol;Acc:HGNC:32363]
56204	FAM214A	family with sequence similarity 214 member A [Source:HGNC Symbol;Acc:HGNC:25609]
92292	GLYATL1	glycine-N-acyltransferase like 1 [Source:HGNC Symbol;Acc:HGNC:30519]
92689	FAM114A1	family with sequence similarity 114 member A1 [Source:HGNC Symbol;Acc:HGNC:25087]
101926978	LINC01111	long intergenic non-protein coding RNA 1111 [Source:HGNC Symbol;Acc:HGNC:49237]
112268411	AC010729.1	novel transcript
51363	CHST15	carbohydrate sulfotransferase 15 [Source:HGNC Symbol;Acc:HGNC:18137]
84867	PTPN5	protein tyrosine phosphatase non-receptor type 5 [Source:HGNC Symbol;Acc:HGNC:9657]
9196	KCNAB3	potassium voltage-gated channel subfamily A regulatory beta subunit 3 [Source:HGNC Symbol;Acc:HGNC:6230]
100128191	TMPO-AS1	TMPO antisense RNA 1 [Source:HGNC Symbol;Acc:HGNC:44158]
23659	PLA2G15	phospholipase A2 group XV [Source:HGNC Symbol;Acc:HGNC:17163]
440823	MIAT	myocardial infarction associated transcript [Source:HGNC Symbol;Acc:HGNC:33425]
56063	TMEM234	transmembrane protein 234 [Source:HGNC Symbol;Acc:HGNC:28837]
91156	IGFN1	immunoglobulin like and fibronectin type III domain containing 1 [Source:HGNC Symbol;Acc:HGNC:24607]
121274	ZNF641	zinc finger protein 641 [Source:HGNC Symbol;Acc:HGNC:31834]
57558	USP35	ubiquitin specific peptidase 35 [Source:HGNC Symbol;Acc:HGNC:20061]
27333	GOLIM4	golgi integral membrane protein 4 [Source:HGNC Symbol;Acc:HGNC:15448]
27440	HDHD5	haloacid dehalogenase like hydrolase domain containing 5 [Source:HGNC Symbol;Acc:HGNC:1843]
2346	FOLH1	folate hydrolase 1 [Source:HGNC Symbol;Acc:HGNC:3788]
56894	AGPAT3	1-acylglycerol-3-phosphate O-acyltransferase 3 [Source:HGNC Symbol;Acc:HGNC:326]
8277	TKTL1	transketolase like 1 [Source:HGNC Symbol;Acc:HGNC:11835]
5264	PHYH	phytanoyl-CoA 2-hydroxylase [Source:HGNC Symbol;Acc:HGNC:8940]
2315	MLANA	melan-A [Source:HGNC Symbol;Acc:HGNC:7124]
729085	GASK1A	golgi associated kinase 1A [Source:HGNC Symbol;Acc:HGNC:24485]
285533	RNF175	ring finger protein 175 [Source:HGNC Symbol;Acc:HGNC:27735]
84871	AGBL4	ATP/GTP binding protein like 4 [Source:HGNC Symbol;Acc:HGNC:25892]
2677	GGCX	gamma-glutamyl carboxylase [Source:HGNC Symbol;Acc:HGNC:4247]
106480869	RN7SKP116	RN7SK pseudogene 116 [Source:HGNC Symbol;Acc:HGNC:45840]
162073	ITPRIPL2	ITPRIP like 2 [Source:HGNC Symbol;Acc:HGNC:27257]
6636	SNRPF	small nuclear ribonucleoprotein polypeptide F [Source:HGNC Symbol;Acc:HGNC:11162]
60680	CELF5	CUGBP Elav-like family member 5 [Source:HGNC Symbol;Acc:HGNC:14058]
728463	TGFB2-AS1	TGFB2 antisense RNA 1 (head to head) [Source:HGNC Symbol;Acc:HGNC:50628]
374378	GALNT18	polypeptide N-acetylgalactosaminyltransferase 18 [Source:HGNC Symbol;Acc:HGNC:30488]
257236	CCDC96	coiled-coil domain containing 96 [Source:HGNC Symbol;Acc:HGNC:26900]
440119	FZD10-AS1	FZD10 antisense divergent transcript [Source:HGNC Symbol;Acc:HGNC:48632]
150946	GAREM2	GRB2 associated regulator of MAPK1 subtype 2 [Source:HGNC Symbol;Acc:HGNC:27172]
201725	C4orf46	chromosome 4 open reading frame 46 [Source:HGNC Symbol;Acc:HGNC:27320]
642946	FLVCR1-DT	FLVCR1 divergent transcript [Source:HGNC Symbol;Acc:HGNC:39077]
9697	TRAM2	translocation associated membrane protein 2 [Source:HGNC Symbol;Acc:HGNC:16855]
101669762	BLACAT1	bladder cancer associated transcript 1 [Source:HGNC Symbol;Acc:HGNC:48597]
4116	MAGOH	mago homolog, exon junction complex subunit [Source:HGNC Symbol;Acc:HGNC:6815]
93474	ZNF670	zinc finger protein 670 [Source:HGNC Symbol;Acc:HGNC:28167]
7652	ZNF99	zinc finger protein 99 [Source:HGNC Symbol;Acc:HGNC:13175]
55319	TMA16	translation machinery associated 16 homolog [Source:HGNC Symbol;Acc:HGNC:25638]
374393	FAM111B	family with sequence similarity 111 member B [Source:HGNC Symbol;Acc:HGNC:24200]
100506697	LINC00327	long intergenic non-protein coding RNA 327 [Source:HGNC Symbol;Acc:HGNC:42009]
8781	PSPHP1	phosphoserine phosphatase pseudogene 1 [Source:HGNC Symbol;Acc:HGNC:9578]
121456	SLC9A7P1	solute carrier family 9 member 7 pseudogene 1 [Source:HGNC Symbol;Acc:HGNC:32679]
220213	OTUD1	OTU deubiquitinase 1 [Source:HGNC Symbol;Acc:HGNC:27346]
28977	MRPL42	mitochondrial ribosomal protein L42 [Source:HGNC Symbol;Acc:HGNC:14493]
644157	DND1P1	DND microRNA-mediated repression inhibitor 1 pseudogene 1 [Source:HGNC Symbol;Acc:HGNC:31444]
100505865	LINC00920	long intergenic non-protein coding RNA 920 [Source:HGNC Symbol;Acc:HGNC:48611]
102723775	LINC01315	long intergenic non-protein coding RNA 1315 [Source:HGNC Symbol;Acc:HGNC:50513]
25790	CFAP45	cilia and flagella associated protein 45 [Source:HGNC Symbol;Acc:HGNC:17229]
100288319	AK3P5	adenylate kinase 3 pseudogene 5 [Source:HGNC Symbol;Acc:HGNC:39064]
100505996	SOX1-OT	SOX1 overlapping transcript [Source:HGNC Symbol;Acc:HGNC:42733]
10984	KCNQ1OT1	KCNQ1 opposite strand/antisense transcript 1 [Source:HGNC Symbol;Acc:HGNC:6295]
51338	MS4A4A	membrane spanning 4-domains A4A [Source:HGNC Symbol;Acc:HGNC:13371]
105377105	FLNB-AS1	FLNB antisense RNA 1 [Source:HGNC Symbol;Acc:HGNC:40239]
114801	TMEM200A	transmembrane protein 200A [Source:HGNC Symbol;Acc:HGNC:21075]
90050	FAM181A	family with sequence similarity 181 member A [Source:HGNC Symbol;Acc:HGNC:20491]
100507533	SOX21-AS1	SOX21 antisense divergent transcript 1 [Source:HGNC Symbol;Acc:HGNC:39807]
101929221	INSYN1-AS1	INSYN1 antisense RNA 1 [Source:HGNC Symbol;Acc:HGNC:51422]
203111	ERICH5	glutamate rich 5 [Source:HGNC Symbol;Acc:HGNC:26823]
100132815	IPO5P1	importin 5 pseudogene 1 [Source:HGNC Symbol;Acc:HGNC:49687]
100359396	HSPD1P11	heat shock protein family D (Hsp60) member 1 pseudogene 11 [Source:HGNC Symbol;Acc:HGNC:35142]
440456	PLEKHM1P1	pleckstrin homology and RUN domain containing M1 pseudogene 1 [Source:HGNC Symbol;Acc:HGNC:35411]
758	MPPED1	metallophosphoesterase domain containing 1 [Source:HGNC Symbol;Acc:HGNC:1306]
389655	RPL29P19	ribosomal protein L29 pseudogene 19 [Source:HGNC Symbol;Acc:HGNC:35508]
645939	THAP12P8	THAP domain containing 12 pseudogene 8 [Source:HGNC Symbol;Acc:HGNC:39572]
401164	LINC01060	long intergenic non-protein coding RNA 1060 [Source:HGNC Symbol;Acc:HGNC:49081]
347265	KRT8P11	keratin 8 pseudogene 11 [Source:HGNC Symbol;Acc:HGNC:31058]
388523	ZNF728	zinc finger protein 728 [Source:HGNC Symbol;Acc:HGNC:32463]
100131693	EIF4EP2	eukaryotic translation initiation factor 4E pseudogene 2 [Source:HGNC Symbol;Acc:HGNC:32428]
100132116	ACTA2-AS1	ACTA2 antisense RNA 1 [Source:HGNC Symbol;Acc:HGNC:45169]
100216479	FAR2P2	fatty acyl-CoA reductase 2 pseudogene 2 [Source:HGNC Symbol;Acc:HGNC:49279]
100750225	PCAT1	prostate cancer associated transcript 1 [Source:HGNC Symbol;Acc:HGNC:43022]
100874154	LINC00391	long intergenic non-protein coding RNA 391 [Source:HGNC Symbol;Acc:HGNC:42719]
100874160	LINC00404	long intergenic non-protein coding RNA 404 [Source:HGNC Symbol;Acc:HGNC:42734]
158373	YBX1P10	Y-box binding protein 1 pseudogene 10 [Source:HGNC Symbol;Acc:HGNC:42432]
191585	PLAC4	placenta enriched 4 [Source:HGNC Symbol;Acc:HGNC:14616]
3876	KRT18P11	keratin 18 pseudogene 11 [Source:HGNC Symbol;Acc:HGNC:6431]
389970	GAPDHP21	glyceraldehyde 3 phosphate dehydrogenase pseudogene 21 [Source:HGNC Symbol;Acc:HGNC:37773]
399942	TUBAP2	tubulin alpha pseudogene 2 [Source:HGNC Symbol;Acc:HGNC:14531]

## Sheet:  PANTHER test
Analysis Type:	PANTHER Overrepresentation Test (Released 20200407)
Annotation Version and Release Date:	GO Ontology database DOI: 10.5281/zenodo.3727280 Released 2020-03-23
Analyzed List:	upload_1 (Homo sapiens)
Reference List:	Homo sapiens (all genes in database)
Test Type:	FISHER
Correction:	FDR
GO biological process complete	Homo sapiens - REFLIST (20851)	upload_1 (435)	upload_1 (expected)	upload_1 (over/under)	upload_1 (fold Enrichment)	upload_1 (raw P-value)	upload_1 (FDR)
cerebral cortex regionalization (GO:0021796)	7	4	0.15	+	27.39	5.07e-05	0.0147
telencephalon regionalization (GO:0021978)	13	6	0.27	+	22.12	1.52e-06	0.000811
forebrain regionalization (GO:0021871)	24	9	0.5	+	17.98	1.43e-08	2.53e-05
double-strand break repair via break-induced replication (GO:0000727)	11	4	0.23	+	17.43	0.000196	0.0387
DNA strand elongation involved in DNA replication (GO:0006271)	18	5	0.38	+	13.31	8.65e-05	0.0226
DNA strand elongation (GO:0022616)	23	5	0.48	+	10.42	0.000232	0.0416
skeletal muscle cell differentiation (GO:0035914)	53	7	1.11	+	6.33	0.000215	0.04
spliceosomal complex assembly (GO:0000245)	56	7	1.17	+	5.99	0.000293	0.0487
neuron fate commitment (GO:0048663)	68	8	1.42	+	5.64	0.00016	0.0331
regulation of neural precursor cell proliferation (GO:2000177)	92	10	1.92	+	5.21	4.57e-05	0.014
regulation of Notch signaling pathway (GO:0008593)	105	10	2.19	+	4.57	0.000126	0.028
stem cell differentiation (GO:0048863)	158	12	3.3	+	3.64	0.000204	0.0397
regionalization (GO:0003002)	336	24	7.01	+	3.42	4.52e-07	0.000344
DNA replication (GO:0006260)	212	15	4.42	+	3.39	7.21e-05	0.0192
eye development (GO:0001654)	357	24	7.45	+	3.22	1.24e-06	0.000734
visual system development (GO:0150063)	361	24	7.53	+	3.19	1.49e-06	0.000821
camera-type eye development (GO:0043010)	317	21	6.61	+	3.18	7.1e-06	0.00284
sensory system development (GO:0048880)	367	24	7.66	+	3.13	1.95e-06	0.000975
cell fate commitment (GO:0045165)	252	16	5.26	+	3.04	0.000138	0.0293
sensory organ development (GO:0007423)	560	33	11.68	+	2.82	2.25e-07	0.000225
regulation of blood circulation (GO:1903522)	290	17	6.05	+	2.81	0.000212	0.0403
pattern specification process (GO:0007389)	432	25	9.01	+	2.77	9.09e-06	0.00354
forebrain development (GO:0030900)	404	23	8.43	+	2.73	2.64e-05	0.00936
positive regulation of neuron differentiation (GO:0045666)	382	21	7.97	+	2.64	9.4e-05	0.0231
tube morphogenesis (GO:0035239)	659	36	13.75	+	2.62	3.58e-07	0.000286
blood vessel morphogenesis (GO:0048514)	410	22	8.55	+	2.57	9e-05	0.0232
anatomical structure formation involved in morphogenesis (GO:0048646)	898	48	18.73	+	2.56	8.9e-09	2.03e-05
positive regulation of cell development (GO:0010720)	564	30	11.77	+	2.55	5.73e-06	0.00247
animal organ morphogenesis (GO:0009887)	973	50	20.3	+	2.46	1.13e-08	2.25e-05
muscle structure development (GO:0061061)	483	24	10.08	+	2.38	0.000159	0.0334
positive regulation of neurogenesis (GO:0050769)	488	24	10.18	+	2.36	0.000178	0.036
tube development (GO:0035295)	859	42	17.92	+	2.34	7.38e-07	0.000491
positive regulation of cell differentiation (GO:0045597)	1001	48	20.88	+	2.3	2.26e-07	0.000212
vasculature development (GO:0001944)	522	25	10.89	+	2.3	0.000179	0.0357
central nervous system development (GO:0007417)	1001	47	20.88	+	2.25	4.56e-07	0.000317
circulatory system development (GO:0072359)	876	41	18.28	+	2.24	3.3e-06	0.00146
positive regulation of nervous system development (GO:0051962)	556	26	11.6	+	2.24	0.000248	0.044
regulation of neurogenesis (GO:0050767)	840	39	17.52	+	2.23	7e-06	0.00287
brain development (GO:0007420)	757	35	15.79	+	2.22	2.7e-05	0.00938
regulation of neuron differentiation (GO:0045664)	672	31	14.02	+	2.21	6.17e-05	0.017
neuron differentiation (GO:0030182)	1021	46	21.3	+	2.16	1.92e-06	0.000987
head development (GO:0060322)	802	36	16.73	+	2.15	2.81e-05	0.00954
regulation of cell development (GO:0060284)	966	43	20.15	+	2.13	5.74e-06	0.00241
regulation of nervous system development (GO:0051960)	952	41	19.86	+	2.06	2.49e-05	0.00902
negative regulation of cell population proliferation (GO:0008285)	698	30	14.56	+	2.06	0.000269	0.0462
regulation of cell population proliferation (GO:0042127)	1656	69	34.55	+	2	6.38e-08	0.000102
negative regulation of transcription by RNA polymerase II (GO:0000122)	892	37	18.61	+	1.99	0.000116	0.0262
neurogenesis (GO:0022008)	1669	69	34.82	+	1.98	1.11e-07	0.000161
anatomical structure morphogenesis (GO:0009653)	2181	90	45.5	+	1.98	7.86e-10	4.18e-06
positive regulation of cell population proliferation (GO:0008284)	925	38	19.3	+	1.97	0.000102	0.0244
regulation of cell migration (GO:0030334)	879	36	18.34	+	1.96	0.000176	0.0361
regulation of locomotion (GO:0040012)	982	40	20.49	+	1.95	9.18e-05	0.0233
positive regulation of developmental process (GO:0051094)	1401	57	29.23	+	1.95	2.93e-06	0.00133
generation of neurons (GO:0048699)	1565	63	32.65	+	1.93	9.46e-07	0.000604
regulation of cellular component movement (GO:0051270)	1027	40	21.43	+	1.87	0.000214	0.0403
negative regulation of transcription, DNA-templated (GO:0045892)	1233	47	25.72	+	1.83	9.36e-05	0.0233
regulation of cell differentiation (GO:0045595)	1857	70	38.74	+	1.81	2.62e-06	0.00123
regulation of multicellular organismal development (GO:2000026)	2082	77	43.44	+	1.77	1.15e-06	0.000706
nervous system development (GO:0007399)	2395	88	49.97	+	1.76	2.13e-07	0.000227
negative regulation of nucleic acid-templated transcription (GO:1903507)	1286	47	26.83	+	1.75	0.000277	0.047
negative regulation of RNA biosynthetic process (GO:1902679)	1288	47	26.87	+	1.75	0.000281	0.0472
negative regulation of biosynthetic process (GO:0009890)	1600	58	33.38	+	1.74	5.91e-05	0.0166
negative regulation of RNA metabolic process (GO:0051253)	1382	50	28.83	+	1.73	0.000209	0.0402
cell development (GO:0048468)	1632	59	34.05	+	1.73	4.87e-05	0.0144
animal organ development (GO:0048513)	3225	116	67.28	+	1.72	3.2e-09	1.02e-05
positive regulation of multicellular organismal process (GO:0051240)	1783	64	37.2	+	1.72	3.04e-05	0.00992
tissue development (GO:0009888)	1789	64	37.32	+	1.71	3.18e-05	0.0101
negative regulation of cellular biosynthetic process (GO:0031327)	1570	56	32.75	+	1.71	0.000114	0.0259
negative regulation of gene expression (GO:0010629)	1773	63	36.99	+	1.7	4.38e-05	0.0137
system development (GO:0048731)	4460	158	93.05	+	1.7	2.17e-12	3.46e-08
regulation of developmental process (GO:0050793)	2651	92	55.31	+	1.66	1.47e-06	0.000838
regulation of multicellular organismal process (GO:0051239)	3211	108	66.99	+	1.61	4.53e-07	0.000329
cellular response to chemical stimulus (GO:0070887)	2961	99	61.77	+	1.6	2.25e-06	0.00109
cellular response to organic substance (GO:0071310)	2400	80	50.07	+	1.6	3e-05	0.00999
multicellular organism development (GO:0007275)	5080	167	105.98	+	1.58	1.47e-10	1.18e-06
cell differentiation (GO:0030154)	3744	123	78.11	+	1.57	2.07e-07	0.000255
cellular developmental process (GO:0048869)	3798	124	79.24	+	1.56	2.43e-07	0.000215
anatomical structure development (GO:0048856)	5469	171	114.1	+	1.5	4.55e-09	1.21e-05
developmental process (GO:0032502)	5918	182	123.46	+	1.47	2.98e-09	1.19e-05
negative regulation of cellular process (GO:0048523)	4888	150	101.97	+	1.47	2.54e-07	0.000213
regulation of signal transduction (GO:0009966)	3160	95	65.92	+	1.44	0.000262	0.0459
negative regulation of biological process (GO:0048519)	5541	166	115.6	+	1.44	1.79e-07	0.000238
regulation of cell communication (GO:0010646)	3646	108	76.06	+	1.42	0.000131	0.0282
regulation of signaling (GO:0023051)	3686	108	76.9	+	1.4	0.000228	0.0414
response to chemical (GO:0042221)	4520	129	94.3	+	1.37	0.000131	0.0286
multicellular organismal process (GO:0032501)	7037	200	146.81	+	1.36	2.09e-07	0.000238
response to stimulus (GO:0050896)	8572	217	178.83	+	1.21	0.000266	0.0462
regulation of cellular process (GO:0050794)	11288	278	235.49	+	1.18	5.19e-05	0.0148
regulation of biological process (GO:0050789)	11825	287	246.7	+	1.16	0.000107	0.0249
biological regulation (GO:0065007)	12525	302	261.3	+	1.16	7.18e-05	0.0194
detection of chemical stimulus involved in sensory perception of smell (GO:0050911)	439	0	9.16	-	< 0.01	0.000219	0.0401
detection of chemical stimulus involved in sensory perception (GO:0050907)	483	0	10.08	-	< 0.01	0.000105	0.0247
detection of stimulus involved in sensory perception (GO:0050906)	546	0	11.39	-	< 0.01	1.98e-05	0.00737
detection of chemical stimulus (GO:0009593)	519	0	10.83	-	< 0.01	4.71e-05	0.0142
sensory perception of smell (GO:0007608)	468	0	9.76	-	< 0.01	9.6e-05	0.0232
sensory perception of chemical stimulus (GO:0007606)	540	0	11.27	-	< 0.01	1.97e-05	0.00748

## Sheet: Pathway
Term	Overlap	P-value	Odds Ratio	Combined Score	Genes
DNA replication Homo sapiens P00017	3 out of 19	0.0110503	7.38106	33.2539	PCNA;RFC4;DNA2
De novo pyrimidine deoxyribonucleotide biosynthesis Homo sapiens P02739	2 out of 10	0.0243923	9.8256	36.4873	RRM1;NME4
De novo purine biosynthesis Homo sapiens P02738	3 out of 26	0.0260881	5.13281	18.7156	RRM1;PPAT;NME4
Notch signaling pathway Homo sapiens P00045	3 out of 38	0.0681695	3.37091	9.05344	MFNG;HES5;DLK1
Adenine and hypoxanthine salvage pathway Homo sapiens P02723	1 out of 5	0.118463	9.80785	20.9216	HPRT1
Angiogenesis Homo sapiens P00005	6 out of 142	0.143945	1.73655	3.36599	PDGFRB;SFRP1;WNT7B;RHOC;ETS1;DLK1
TGF-beta signaling pathway Homo sapiens P00052	4 out of 88	0.176533	1.87179	3.24615	TGFB2;CITED2;BAMBI;SMAD7
Circadian clock system Homo sapiens P00015	1 out of 8	0.182707	5.60362	9.52545	ARNTL
Integrin signalling pathway Homo sapiens P00034	6 out of 156	0.194239	1.57333	2.57817	ARHGAP10;LAMB2;FN1;PARVA;RHOC;LIMS2
De novo pyrimidine ribonucleotides biosythesis Homo sapiens P02740	1 out of 9	0.203065	4.90292	7.81636	NME4
Vasopressin synthesis Homo sapiens P04395	1 out of 10	0.222918	4.35793	6.54103	CPE
Salvage pyrimidine ribonucleotides Homo sapiens P02775	1 out of 10	0.222918	4.35793	6.54103	NME4
Fructose galactose metabolism Homo sapiens P02744	1 out of 10	0.222918	4.35793	6.54103	KHK
Ionotropic glutamate receptor pathway Homo sapiens P00037	2 out of 45	0.30905	1.82474	2.1427	SLC1A1;GRIA4
Axon guidance mediated by Slit/Robo Homo sapiens P00008	1 out of 18	0.364961	2.30619	2.32456	RHOC
Metabotropic glutamate receptor group III pathway Homo sapiens P00039	2 out of 54	0.390564	1.50822	1.41797	SLC1A1;GRIA4
Alpha adrenergic receptor signaling pathway Homo sapiens P00002	1 out of 23	0.440254	1.7816	1.46163	ADRA1B
Alzheimer disease-presenilin pathway Homo sapiens P00004	3 out of 99	0.449	1.22513	0.980998	WNT7B;FZD10;WNT9A
Ras Pathway Homo sapiens P04393	2 out of 69	0.515519	1.16966	0.774991	RHOC;ETS1
Cadherin signaling pathway Homo sapiens P00012	4 out of 150	0.51561	1.07348	0.711082	CDH20;WNT7B;FZD10;WNT9A
PDGF signaling pathway Homo sapiens P00047	3 out of 112	0.53077	1.07829	0.683015	PDGFRB;ARHGAP10;ETS1
p53 pathway Homo sapiens P00059	2 out of 71	0.53087	1.13564	0.719129	BAI1;FAS
Wnt signaling pathway Homo sapiens P00057	7 out of 278	0.541344	1.01169	0.620877	SFRP1;EDN1;MYCN;CDH20;WNT7B;FZD10;WNT9A
FAS signaling pathway Homo sapiens P00020	1 out of 31	0.542631	1.30597	0.798372	FAS
p38 MAPK pathway Homo sapiens P05918	1 out of 32	0.554037	1.26378	0.746289	IL1R1
Endothelin signaling pathway Homo sapiens P00019	2 out of 75	0.560562	1.07319	0.621177	EDN1;EDN2
Oxytocin receptor mediated signaling pathway Homo sapiens P04391	1 out of 39	0.626314	1.0306	0.482223	OXTR
Ubiquitin proteasome pathway Homo sapiens P00060	1 out of 43	0.662236	0.93226	0.384216	UBE2T
Toll receptor signaling pathway Homo sapiens P00054	1 out of 49	0.70976	0.815476	0.279568	TMED7-TICAM2
Apoptosis signaling pathway Homo sapiens P00006	2 out of 102	0.725435	0.782339	0.251118	TRADD;FAS
VEGF signaling pathway Homo sapiens P00056	1 out of 54	0.744223	0.738355	0.218121	ETS1
Huntington disease Homo sapiens P00029	2 out of 124	0.818152	0.640534	0.12856	OPTN;RHOQ
Nicotinic acetylcholine receptor signaling pathway Homo sapiens P00044	1 out of 68	0.820494	0.583651	0.115475	MYH15
Cytoskeletal regulation by Rho GTPase Homo sapiens P00016	1 out of 7 0	0.829352	0.566675	0.106031	RHOC
Inflammation mediated by chemokine and cytokine signaling pathway Homo sapiens P00031	3 out of 188	0.850485	0.632826	0.102485	ALOX5AP;RHOC;PTGS1
Parkinson disease Homo sapiens P00049	1 out of 81	0.870823	0.488481	0.0675649	GPR37
FGF signaling pathway Homo sapiens P00021	1 out of 99	0.91812	0.39839	0.0340332	FGF9
CCKR signaling map ST Homo sapiens P06959	2 out of 165	0.919524	0.478404	0.0401376	HDC;CPE
Heterotrimeric G-protein signaling pathway-Gq alpha and Go alpha mediated pathway Homo sapiens P00027	1 out of 106	0.931432	0.371697	0.0264026	RGS11
Heterotrimeric G-protein signaling pathway-Gi alpha and Gs alpha mediated pathway Homo sapiens P00026	1 out of 127	0.959746	0.309412	0.0127126	RGS11

## Sheet: BIOCARTA Pathways 
Term	Overlap	P-value	Odds Ratio	Combined Score	Genes
CDK Regulation of DNA Replication Homo sapiens h mcmPathway	2 out of 20	0.000880382	8.92459	62.7859	ORC4;MCM7;ORC1;MCM2
Activation of PKC through G-protein coupled receptors Homo sapiens h pkcPathway	2 out 20	0.0293281	7.30194	25.77	PPP1R14A;EDN1
The PRC2 Complex Sets Long-term Gene Silencing Through Modification of Histone Tails Homo sapiens h prc2Pathway	2 out 20	0.0462061	5.73723	17.6399	EED;EZH2
TGF beta signaling pathway Homo sapiens h tgfbPathway	2 out 20	0.0875604	4.01606	9.78083	TGFB2;SMAD7
Cystic fibrosis transmembrane conductance regulator (CFTR) and beta 2 adrenergic receptor (b2AR) pathway Homo sapiens h cftrPathway	2 out 20	0.0875604	4.01606	9.78083	EDN1;CFTR
NF-kB Signaling Pathway Homo sapiens h nfkbPathway	2 out 20	0.0952383	3.82482	8.99359	IL1R1;TRADD
Eicosanoid Metabolism Homo sapiens h eicosanoidPathway	2 out 20	0.111131	3.49223	7.67257	ALOX5AP;PTGS1
Basic mechanism of action of PPARa, PPARb(d) and PPARg and effects on gene expression Homo sapiens h pparPathway	1 out 20	0.118463	8.03213	17.1338	PTGS1
Beta-arrestins in GPCR Desensitization Homo sapiens h bArrestinPathway	2 out of 20	0.153391	2.86862	5.37798	EDN1;ADRA1B
Mechanism of Acetaminophen Activity and Toxicity Homo sapiens h AcetaminophenPathway	1 out of 20	0.161829	5.73723	10.4487	PTGS1
Activation of cAMP-dependent protein kinase, PKA Homo sapiens h gsPathway	2 out of 20	0.162182	2.7697	5.03819	EDN1;ADRA1B
Role of Beta-arrestins in the activation and targeting of MAP kinases Homo sapiens h barr-mapkPathway	2 out of 30	0.17106	2.67738	4.72756	EDN1;ADRA1B
Role of Parkin in Ubiquitin-Proteasomal Pathway Homo sapiens h parkinPathway	1 out of 20	0.182707	5.02008	8.5335	GPR37
BRCA1-dependent Ub-ligase activity Homo sapiens h bard1Pathway	1 out of 20	0.182707	5.02008	8.5335	FANCA
Regulation of MAP Kinase Pathways Through Dual Specificity Phosphatases Homo sapiens h dspPathway	1 out of 20	0.203065	4.46229	7.11391	DUSP4
SODD/TNFR1 Signaling Pathway Homo sapiens h soddPathway	1 out of 20	0.203065	4.46229	7.11391	TRADD
Cycling of Ran in nucleocytoplasmic transport Homo sapiens h ranPathway	1 out of 20	0.203065	4.46229	7.11391	RANBP1
Roles of Beta-arrestin-dependent Recruitment of Src Kinases in GPCR Signaling Homo sapiens h bArrestin-srcPathway	2 out of 34	0.207262	2.36239	3.71787	EDN1;ADRA1B
Alternative Complement Pathway Homo sapiens h alternativePathway	1 out of 20	0.222918	4.01606	6.02792	C6
Reversal of Insulin Resistance by Leptin Homo sapiens h leptinPathway	1 out of 20	0.222918	4.01606	6.02792	LEPR
G-Protein Signaling Through Tubby Proteins Homo sapiens h tubbyPathway	1 out of 20	0.222918	4.01606	6.02792	EDN1
Signal transduction through IL1R Homo sapiens h il1rPathway	2 out of 36	0.225655	2.23115	3.32162	TGFB2;IL1R1
Regulators of Bone Mineralization Homo sapiens h npp1Pathway	1 out of 20	0.242277	3.65097	5.17588	ALPL
Cardiac Protection Against ROS Homo sapiens h flumazenilPathway	1 out of 20	0.242277	3.65097	5.17588	GABRA3
Role of Ran in mitotic spindle regulation Homo sapiens h ranMSpathway	1 out of 20	0.242277	3.65097	5.17588	RANBP1
Phospholipase C-epsilon pathway Homo sapiens h plcePathway	1 out of 20	0.261155	3.34672	4.49345	RAPGEF3
Mechanism of Protein Import into the Nucleus Homo sapiens h npcPathway	1 out of 20	0.261155	3.34672	4.49345	RANBP1
ChREBP regulation by carbohydrates and cAMP Homo sapiens h chrebpPathway	2 out of 40	0.26272	2.00803	2.68407	EDN1;ADRA1B
Lectin Induced Complement Pathway Homo sapiens h lectinPathway	1 out of 20	0.279563	3.08928	3.93737	C6
p53 Signaling Pathway Homo sapiens h p53Pathway	1 out of 20	0.279563	3.08928	3.93737	PCNA
Activation of Csk by cAMP-dependent Protein Kinase Inhibits Signaling through the T Cell Receptor Homo sapiens h CSKPathway	1 out of 43	0.290558	1.86794	2.30868	EDN1;ADRA1B
Stress Induction of HSP Regulation Homo sapiens h hsp27Pathway	1 out of 20	0.297513	2.86862	3.47761	FAS
Ion Channels and Their Functional Role in Vascular Endothelium Homo sapiens h raccPathway	2 out of 45	0.30905	1.78492	2.09594	EDN1;ADRA1B
Classical Complement Pathway Homo sapiens h classicPathway	1 out of 20	0.315018	2.67738	3.09271	C6
IL12 and Stat4 Dependent Signaling Pathway in Th1 Development Homo sapiens h IL12Pathway	1 out of 20	0.315018	2.67738	3.09271	ETV5
Gamma-aminobutyric Acid Receptor Life Cycle Homo sapiens h gabaPathway	1 out of 20	0.315018	2.67738	3.09271	GABRA3
Hypoxia-Inducible Factor in the Cardiovascular System Homo sapiens h hifPathway	1 out of 20	0.332086	2.51004	2.76697	EDN1
IL-2 Receptor Beta Chain in T cell Activation Homo sapiens h il2rbPathway	2 out of 49	0.345701	1.63921	1.74114	PCNA;FAS
TNFR1 Signaling Pathway Homo sapiens h tnfr1Pathway	1 out of 20	0.348731	2.36239	2.48867	TRADD
Aspirin Blocks Signaling Pathway Involved in Platelet Activation Homo sapiens h sppaPathway	1 out of 20	0.348731	2.36239	2.48867	PTGS1
Internal Ribosome entry pathway Homo sapiens h iresPathway	1 out of 20	0.364961	2.23115	2.24892	PTBP2
Prion Pathway Homo sapiens h prionPathway	1 out of 20	0.364961	2.23115	2.24892	LAMB2
METS affect on Macrophage Differentiation Homo sapiens h etsPathway	1 out of 20	0.364961	2.23115	2.24892	ETS1
AKT Signaling Pathway Homo sapiens h aktPathway	1 out of 20	0.364961	2.23115	2.24892	GHR
HIV-1 Nef: negative effector of Fas and TNF Homo sapiens h HivnefPathway	2 out of 53	0.381694	1.5155	1.45963	TRADD;FAS
Keratinocyte Differentiation Homo sapiens h keratinocytePathway	2 out of 53	0.381694	1.5155	1.45963	FAS;ETS1
FAS signaling pathway ( CD95 ) Homo sapiens h fasPathway	1 out of 20	0.396221	2.00803	1.859	FAS
Downregulated of MTA-3 in ER-negative Breast Tumors Homo sapiens h mta3Pathway	1 out of 20	0.396221	2.00803	1.859	SNAI2
PKC-catalyzed phosphorylation of inhibitory phosphoprotein of myosin phosphatase Homo sapiens h myosinPathway	1 out of 20	0.41127	1.91241	1.69919	PPP1R14A
Role of BRCA1, BRCA2 and ATR in Cancer Susceptibility Homo sapiens h atrbrcaPathway	1 out of 20	0.425945	1.82548	1.55795	FANCA
Growth Hormone Signaling Pathway Homo sapiens h ghPathway	1 out of 20	0.425945	1.82548	1.55795	GHR
CTCF: First Multivalent Nuclear Factor Homo sapiens h ctcfPathway	1 out of 20	0.440254	1.74611	1.43252	TGFB2
TNF/Stress Related Signaling Homo sapiens h stressPathway	1 out of 20	0.440254	1.74611	1.43252	TRADD
Induction of apoptosis through DR3 and DR4/5 Death Receptors Homo sapiens h deathPathway	1 out of 20	0.440254	1.74611	1.43252	TRADD
Cyclins and Cell Cycle Regulation Homo sapiens h cellcyclePathway	1 out of 20	0.440254	1.74611	1.43252	CDKN2B
mTOR Signaling Pathway Homo sapiens h mTORPathway	1 out of 20	0.454208	1.67336	1.32062	GHR
Regulation of eIF4e and p70 S6 Kinase Homo sapiens h eif4Pathway	1 out of 20	0.454208	1.67336	1.32062	GHR
Corticosteroids and cardioprotection Homo sapiens h gcrPathway	1 out of 20	0.467815	1.60643	1.22037	EDN1
Cell Cycle: G1/S Check Point Homo sapiens h g1Pathway	1 out of 20	0.481083	1.54464	1.13024	CDKN2B
ALK in cardiac myocytes Homo sapiens h alkPathway	1 out of 20	0.49402	1.48743	1.0489	TGFB2
NFkB activation by Nontypeable Hemophilus influenzae Homo sapiens h nthiPathway	1 out of 20	0.518938	1.38485	0.90842	TGFB2
Ceramide Signaling Pathway Homo sapiens h ceramidePathway	1 out of 33	0.56516	1.21699	0.694471	TRADD
Role of EGF Receptor Transactivation by GPCRs in Cardiac Hypertrophy Homo sapiens h cardiacegfPathway	1 out of 33	0.56516	1.21699	0.694471	EDN1
Trefoil Factors Initiate Mucosal Healing Homo sapiens h tffPathway	1 out of 36	0.596893	1.11557	0.575656	GHR
NFAT and Hypertrophy of the heart Homo sapiens h nfatPathway	1 out of 44	0.670664	0.912742	0.364628	EDN1
Agrin in Postsynaptic Differentiation Homo sapiens h agrPathway	1 out of 47	0.694711	0.854482	0.311253	LAMB2
Mechanism of Gene Regulation by Peroxisome Proliferators via PPARa Homo sapiens h pparaPathway	1 out of 52	0.730957	0.77232	0.242045	CITED2
