# Supplementary material for: Transcriptome analysis of MBD5-associated neurodevelopmental disorder (MAND) neural progenitor cells reveals dysregulation of autism-associated genes
Source: Sci Rep. 2021 May 28;11:11295. doi: 10.1038/s41598-021-90798-z (PMC8163803; doi:10.1038/s41598-021-90798-z)
Supplement: Supplementary file 4 — Supplementary Information 4. [file 41598_2021_90798_MOESM4_ESM.xlsx]

## Sheet: Cleaned MAND DEG List
	Legend		Alias
			Unmatched
			Previous
			Duplicate
Original (498 Genes)	HGNC List =>	Input	Match type	Approved symbol	Approved name	HGNC ID	Location	- Unmactched	FINAL LIST "MBD5"
SOX21-AS1	(522 gene)	SOX21-AS1	Approved symbol	SOX21-AS1	SOX21 antisense divergent transcript 1	HGNC:39807	13q32.1	- Duplications	(468 Genes)	SOX21-AS1
SOX21	46 Unmatched	SOX21	Approved symbol	SOX21	SRY-box transcription factor 21	HGNC:11197	13q32.1			SOX21
RIN2		RIN2	Approved symbol	RIN2	Ras and Rab interactor 2	HGNC:18750	20p11.23			RIN2
RPL29P19		RPL29P19	Approved symbol	RPL29P19	ribosomal protein L29 pseudogene 19	HGNC:35508	8q11.21			RPL29P19
LAYN		LAYN	Approved symbol	LAYN	layilin	HGNC:29471	11q23.1			LAYN
TNNT2		TNNT2	Approved symbol	TNNT2	troponin T2, cardiac type	HGNC:11949	1q32.1			TNNT2
VASN		VASN	Approved symbol	VASN	vasorin	HGNC:18517	16p13.3			VASN
GABRA3		GABRA3	Approved symbol	GABRA3	gamma-aminobutyric acid type A receptor subunit alpha3	HGNC:4077	Xq28			GABRA3
RP11-85O21.5		RP11-85O21.5	Unmatched							EOMES
EOMES		EOMES	Approved symbol	EOMES	eomesodermin	HGNC:3372	3p24.1			SLC9A7P1
SLC9A7P1		SLC9A7P1	Approved symbol	SLC9A7P1	solute carrier family 9 member 7 pseudogene 1	HGNC:32679	12q23.1			LINC01060
LINC01060		LINC01060	Approved symbol	LINC01060	long intergenic non-protein coding RNA 1060	HGNC:49081	4q35.2			RGMA
RGMA		RGMA	Duplicate	RGMA	repulsive guidance molecule BMP co-receptor a	HGNC:30308	15q26.1			SOX11
SOX11		RGMA	Duplicate	RGMA	repulsive guidance molecule BMP co-receptor a	HGNC:30308	15q26.1			JAZF1
JAZF1		SOX11	Approved symbol	SOX11	SRY-box transcription factor 11	HGNC:11191	2p25.2			TCERG1L
TCERG1L		JAZF1	Approved symbol	JAZF1	JAZF zinc finger 1	HGNC:28917	7p15.2-p15.1			MPPED2
MPPED2		TCERG1L	Approved symbol	TCERG1L	transcription elongation regulator 1 like	HGNC:23533	10q26.3			FOLH1
FOLH1		MPPED2	Approved symbol	MPPED2	metallophosphoesterase domain containing 2	HGNC:1180	11p14.1			HES5
HES5		FOLH1	Approved symbol	FOLH1	folate hydrolase 1	HGNC:3788	11p11.12			ERICH5
ERICH5		HES5	Approved symbol	HES5	hes family bHLH transcription factor 5	HGNC:19764	1p36.32			FAM89A
FAM89A		ERICH5	Approved symbol	ERICH5	glutamate rich 5	HGNC:26823	8q22.2			CCDC80
CCDC80		FAM89A	Approved symbol	FAM89A	family with sequence similarity 89 member A	HGNC:25057	1q42.2			LINC01315
LINC01315		CCDC80	Approved symbol	CCDC80	coiled-coil domain containing 80	HGNC:30649	3q13.2			DLK1
DLK1		LINC01315	Approved symbol	LINC01315	long intergenic non-protein coding RNA 1315	HGNC:50513	22q13.2			LINC01551
LINC01551		DLK1	Approved symbol	DLK1	delta like non-canonical Notch ligand 1	HGNC:2907	14q32.2			SPATS2L
SPATS2L		LINC01551	Approved symbol	LINC01551	long intergenic non-protein coding RNA 1551	HGNC:19828	14q12			IL1R1
IL1R1		SPATS2L	Approved symbol	SPATS2L	spermatogenesis associated serine rich 2 like	HGNC:24574	2q33.1			MBD5
MBD5		IL1R1	Approved symbol	IL1R1	interleukin 1 receptor type 1	HGNC:5993	2q11.2-q12.1			LAMB2
LAMB2		MBD5	Approved symbol	MBD5	methyl-CpG binding domain protein 5	HGNC:20444	2q23.2			LAMC1
CHST15		LAMB2	Previous symbol	LAMB2	laminin subunit beta 2	HGNC:6487	3p21.31			CHST15
MPPED1		LAMB2	Previous symbol	LAMC1	laminin subunit gamma 1	HGNC:6492	1q25.3			MPPED1
ADTRP		CHST15	Approved symbol	CHST15	carbohydrate sulfotransferase 15	HGNC:18137	10q26.13			ADTRP
LGSN		MPPED1	Approved symbol	MPPED1	metallophosphoesterase domain containing 1	HGNC:1306	22q13.2			LGSN
UGT8		ADTRP	Approved symbol	ADTRP	androgen dependent TFPI regulating protein	HGNC:21214	6p24.1			UGT8
LRIG1		LGSN	Approved symbol	LGSN	lengsin, lens protein with glutamine synthetase domain	HGNC:21016	6q12			LRIG1
NRARP		UGT8	Approved symbol	UGT8	UDP glycosyltransferase 8	HGNC:12555	4q26			NRARP
TBR1		LRIG1	Approved symbol	LRIG1	leucine rich repeats and immunoglobulin like domains 1	HGNC:17360	3p14.1			TBR1
ATP10D		NRARP	Approved symbol	NRARP	NOTCH regulated ankyrin repeat protein	HGNC:33843	9q34.3			ATP10D
S100A13		TBR1	Approved symbol	TBR1	T-box brain transcription factor 1	HGNC:11590	2q24.2			S100A13
SLC1A1		ATP10D	Approved symbol	ATP10D	ATPase phospholipid transporting 10D (putative)	HGNC:13549	4p12			SLC1A1
CPE		S100A13	Approved symbol	S100A13	S100 calcium binding protein A13	HGNC:10490	1q21.3			CPE
MS4A4A		SLC1A1	Approved symbol	SLC1A1	solute carrier family 1 member 1	HGNC:10939	9p24.2			MS4A4A
PLXNA2		CPE	Approved symbol	CPE	carboxypeptidase E	HGNC:2303	4q32.3			PLXNA2
HS3ST1		MS4A4A	Approved symbol	MS4A4A	membrane spanning 4-domains A4A	HGNC:13371	11q12.2			HS3ST1
RP11-814P5.1		PLXNA2	Approved symbol	PLXNA2	plexin A2	HGNC:9100	1q32.2			HPRT1
HPRT1		HS3ST1	Approved symbol	HS3ST1	heparan sulfate-glucosamine 3-sulfotransferase 1	HGNC:5194	4p15.33			RIMKLA
RIMKLA		RP11-814P5.1	Unmatched							DOCK4
DOCK4		HPRT1	Approved symbol	HPRT1	hypoxanthine phosphoribosyltransferase 1	HGNC:5157	Xq26.2-q26.3			LHX2
LHX2		RIMKLA	Approved symbol	RIMKLA	ribosomal modification protein rimK like family member A	HGNC:28725	1p34.2			KIF26A
KIF26A		DOCK4	Approved symbol	DOCK4	dedicator of cytokinesis 4	HGNC:19192	7q31.1			GHR
GHR		LHX2	Approved symbol	LHX2	LIM homeobox 2	HGNC:6594	9q33.3			RASGRF2
RASGRF2		KIF26A	Approved symbol	KIF26A	kinesin family member 26A	HGNC:20226	14q32.33			MAFB
MAFB		GHR	Approved symbol	GHR	growth hormone receptor	HGNC:4263	5p13.1-p12			CHODL
CHODL		RASGRF2	Approved symbol	RASGRF2	Ras protein specific guanine nucleotide releasing factor 2	HGNC:9876	5q14.1			RORB
RORB		MAFB	Approved symbol	MAFB	MAF bZIP transcription factor B	HGNC:6408	20q12			SNRPD1
SNRPD1		CHODL	Approved symbol	CHODL	chondrolectin	HGNC:17807	21q21.1			SNRPD2
TENM3		RORB	Approved symbol	RORB	RAR related orphan receptor B	HGNC:10259	9q21.13			TENM3
SYTL5		SNRPD1	Previous symbol	SNRPD1	small nuclear ribonucleoprotein D1 polypeptide	HGNC:11158	18q11.2			SYTL5
FEZF2		SNRPD1	Previous symbol	SNRPD2	small nuclear ribonucleoprotein D2 polypeptide	HGNC:11159	19q13.2-q13.3			FEZF2
MYH15		TENM3	Approved symbol	TENM3	teneurin transmembrane protein 3	HGNC:29944	4q34.3-q35.1			MYH15
SEMA3C		SYTL5	Approved symbol	SYTL5	synaptotagmin like 5	HGNC:15589	Xp11.4			SEMA3C
SAAL1		FEZF2	Approved symbol	FEZF2	FEZ family zinc finger 2	HGNC:13506	3p14.2			SAAL1
FAM111B		MYH15	Approved symbol	MYH15	myosin heavy chain 15	HGNC:31073	3q13.13			FAM111B
HDC		SEMA3C	Approved symbol	SEMA3C	semaphorin 3C	HGNC:10725	7q21.11			HDC
FABP7		SAAL1	Approved symbol	SAAL1	serum amyloid A like 1	HGNC:25158	11p15.1			HECA
RP11-966I7.2		FAM111B	Approved symbol	FAM111B	family with sequence similarity 111 member B	HGNC:24200	11q12.1			FABP7
ADAP2		HDC	previous symbol	HDC	histidine decarboxylase	HGNC:4855	15q21.2			ADAP2
C11orf88		HDC	Previous symbol	HECA	hdc homolog, cell cycle regulator	HGNC:21041	6q24.1			C11orf88
ISLR2		FABP7	Approved symbol	FABP7	fatty acid binding protein 7	HGNC:3562	6q22.31			ISLR2
AHNAK		RP11-966I7.2	Unmatched							AHNAK
EFEMP1		ADAP2	Approved symbol	ADAP2	ArfGAP with dual PH domains 2	HGNC:16487	17q11.2			EFEMP1
ACTRT3		C11orf88	Approved symbol	C11orf88	chromosome 11 open reading frame 88	HGNC:25061	11q23.1			ACTRT3
FZD10		ISLR2	Approved symbol	ISLR2	immunoglobulin superfamily containing leucine rich repeat 2	HGNC:29286	15q24.1			FZD10
KRT15		AHNAK	Approved symbol	AHNAK	AHNAK nucleoprotein	HGNC:347	11q12.3			KRT15
ETV5		EFEMP1	Approved symbol	EFEMP1	EGF containing fibulin extracellular matrix protein 1	HGNC:3218	2p16.1			ETV5
SIDT2		ACTRT3	Approved symbol	ACTRT3	actin related protein T3	HGNC:24022	3q26.2			SIDT2
CALCOCO1		FZD10	Approved symbol	FZD10	frizzled class receptor 10	HGNC:4039	12q24.33			CALCOCO1
GLP1R		KRT15	Approved symbol	KRT15	keratin 15	HGNC:6421	17q21.2			GLP1R
ARID5B		ETV5	Approved symbol	ETV5	ETS variant transcription factor 5	HGNC:3494	3q27.2			ARID5B
LAMP3		SIDT2	Approved symbol	SIDT2	SID1 transmembrane family member 2	HGNC:24272	11q23.3			LAMP3
LIMS2		CALCOCO1	Approved symbol	CALCOCO1	calcium binding and coiled-coil domain 1	HGNC:29306	12q13.13			LIMS2
LINC00404		GLP1R	Approved symbol	GLP1R	glucagon like peptide 1 receptor	HGNC:4324	6p21.2			LINC00404
PRSS33		ARID5B	Approved symbol	ARID5B	AT-rich interaction domain 5B	HGNC:17362	10q21.2			PRSS33
GPR17		LAMP3	Approved symbol	LAMP3	lysosomal associated membrane protein 3	HGNC:14582	3q27.1			GPR17
FZD10-AS1		LIMS2	Approved symbol	LIMS2	LIM zinc finger domain containing 2	HGNC:16084	2q14.3			FZD10-AS1
ZNF728		LINC00404	Approved symbol	LINC00404	long intergenic non-protein coding RNA 404	HGNC:42734	13q34			ZNF728
PLA2R1		PRSS33	Approved symbol	PRSS33	serine protease 33	HGNC:30405	16p13.3			PLA2R1
FUT9		GPR17	Approved symbol	GPR17	G protein-coupled receptor 17	HGNC:4471	2q14.3			FUT9
PLA2G15		FZD10-AS1	Approved symbol	FZD10-AS1	FZD10 antisense divergent transcript	HGNC:48632	12q24.33			PLA2G15
PRDM6		ZNF728	Approved symbol	ZNF728	zinc finger protein 728	HGNC:32463	19p12			PRDM6
ZNF670		PLA2R1	Approved symbol	PLA2R1	phospholipase A2 receptor 1	HGNC:9042	2q23-q24			ZNF670
CTD-2540F13.2		FUT9	Approved symbol	FUT9	fucosyltransferase 9	HGNC:4020	6q16.1			GGCX
GGCX		PLA2G15	Approved symbol	PLA2G15	phospholipase A2 group XV	HGNC:17163	16q22.1			KCNE1
KCNE1		PRDM6	Approved symbol	PRDM6	PR/SET domain 6	HGNC:9350	5q23.2			PTPN5
RP11-23N2.4		ZNF670	Approved symbol	ZNF670	zinc finger protein 670	HGNC:28167	1q44			RASGRF2-AS1
PTPN5		CTD-2540F13.2	Unmatched							ITIH5
RASGRF2-AS1		GGCX	Approved symbol	GGCX	gamma-glutamyl carboxylase	HGNC:4247	2p11.2			SMTNL1
ITIH5		KCNE1	Approved symbol	KCNE1	potassium voltage-gated channel subfamily E regulatory subunit 1	HGNC:6240	21q22.12			SNRPF
SMTNL1		RP11-23N2.4	Unmatched							DMRTA2
SNRPF		PTPN5	Approved symbol	PTPN5	protein tyrosine phosphatase non-receptor type 5	HGNC:9657	11p15.1			KLHDC8A
DMRTA2		RASGRF2-AS1	Approved symbol	RASGRF2-AS1	RASGRF2 antisense RNA 1	HGNC:40499	5q14.1			TMA16
KLHDC8A		ITIH5	Approved symbol	ITIH5	inter-alpha-trypsin inhibitor heavy chain 5	HGNC:21449	10p14			MSX2
TMA16		SMTNL1	Approved symbol	SMTNL1	smoothelin like 1	HGNC:32394	11q12.1			FOXN4
MSX2		SNRPF	Approved symbol	SNRPF	small nuclear ribonucleoprotein polypeptide F	HGNC:11162	12q23.1			S100A3
FOXN4		DMRTA2	Approved symbol	DMRTA2	DMRT like family A2	HGNC:13908	1p32.3			CRYGD
S100A3		KLHDC8A	Approved symbol	KLHDC8A	kelch domain containing 8A	HGNC:25573	1q32.1			CENPU
CRYGD		TMA16	Approved symbol	TMA16	translation machinery associated 16 homolog	HGNC:25638	4q32.2			AMBN
CENPU		MSX2	Approved symbol	MSX2	msh homeobox 2	HGNC:7392	5q35.2			DNA2
AMBN		FOXN4	Approved symbol	FOXN4	forkhead box N4	HGNC:21399	12q24.11			ULK4
DNA2		S100A3	Approved symbol	S100A3	S100 calcium binding protein A3	HGNC:10493	1q21.3			LINC00518
ULK4		CRYGD	Approved symbol	CRYGD	crystallin gamma D	HGNC:2411	2q33.3			NKAIN1
LINC00518		CENPU	Approved symbol	CENPU	centromere protein U	HGNC:21348	4q35.1			USP35
NKAIN1		AMBN	Approved symbol	AMBN	ameloblastin	HGNC:452	4q13.3			BAMBI
USP35		DNA2	Approved symbol	DNA2	DNA replication helicase/nuclease 2	HGNC:2939	10q21.3			DENND2B
BAMBI		ULK4	Approved symbol	ULK4	unc-51 like kinase 4	HGNC:15784	3p22.1			HTRA1
ST5		LINC00518	Approved symbol	LINC00518	long intergenic non-protein coding RNA 518	HGNC:28626	6p24.3			TJP1
HTRA1		NKAIN1	Approved symbol	NKAIN1	sodium/potassium transporting ATPase interacting 1	HGNC:25743	1p35.2			PTPN14
RP11-576D8.4		USP35	Approved symbol	USP35	ubiquitin specific peptidase 35	HGNC:20061	11q13.4			ANGPTL1
TJP1		BAMBI	Approved symbol	BAMBI	BMP and activin membrane bound inhibitor	HGNC:30251	10p12.1			H2BC9
PTPN14		ST5	Alias symbol	DENND2B	DENN domain containing 2B	HGNC:11350	11p15.4			EMX1
pk		HTRA1	Approved symbol	HTRA1	HtrA serine peptidase 1	HGNC:9476	10q26.13			CPEB2
ANGPTL1		RP11-576D8.4	Unmatched							DIO2
HIST1H2BH		TJP1	Approved symbol	TJP1	tight junction protein 1	HGNC:11827	15q13.1			LINC01111
EMX1		PTPN14	Approved symbol	PTPN14	protein tyrosine phosphatase non-receptor type 14	HGNC:9647	1q32.3-q41			PLEKHM1P1
RP11-627G23.1		pk	Unmatched							TMEM163
CPEB2		ANGPTL1	Approved symbol	ANGPTL1	angiopoietin like 1	HGNC:489	1q25.2			FOXQ1
RP11-85O21.2		HIST1H2BH	Alias symbol	H2BC9	H2B clustered histone 9	HGNC:4755	6p22.2			NAE1
DIO2		EMX1	Approved symbol	EMX1	empty spiracles homeobox 1	HGNC:3340	2p13.2			ZNF835
LINC01336		RP11-627G23.1	Unmatched							BACE2
RP11-57A19.2		CPEB2	Approved symbol	CPEB2	cytoplasmic polyadenylation element binding protein 2	HGNC:21745	4p15.32			CDKN2B
LINC01111		RP11-85O21.2	Unmatched							GCNT4
PLEKHM1P		DIO2	Approved symbol	DIO2	iodothyronine deiodinase 2	HGNC:2884	14q31.1			SH3BP5
TMEM163		LINC01336	Alias symbol	GCNT4	glucosaminyl (N-acetyl) transferase 4	HGNC:17973	5q13.3			GLYATL1
FOXQ1		RP11-57A19.2	Unmatched							VGLL4
NAE1		LINC01111	Approved symbol	LINC01111	long intergenic non-protein coding RNA 1111	HGNC:49237	8q21.13			RHOC
ZNF835		PLEKHM1P	Alias symbol	PLEKHM1P1	pleckstrin homology and RUN domain containing M1 pseudogene 1	HGNC:35411	17q24.1			TENM2
BACE2		TMEM163	Approved symbol	TMEM163	transmembrane protein 163	HGNC:25380	2q21.3			SOX1-OT
CDKN2B		FOXQ1	Approved symbol	FOXQ1	forkhead box Q1	HGNC:20951	6p25.3			LDB3
GCNT4		NAE1	Approved symbol	NAE1	NEDD8 activating enzyme E1 subunit 1	HGNC:621	16q22.1			ALCAM
SH3BP5		ZNF835	Approved symbol	ZNF835	zinc finger protein 835	HGNC:34332	19q13.43			HDHD5
GLYATL1		BACE2	Approved symbol	BACE2	beta-secretase 2	HGNC:934	21q22.2-q22.3			ARHGAP45
VGLL4		CDKN2B	Approved symbol	CDKN2B	cyclin dependent kinase inhibitor 2B	HGNC:1788	9p21.3			LRCH1
RHOC		GCNT4	Approved symbol	GCNT4	glucosaminyl (N-acetyl) transferase 4	HGNC:17973	5q13.3			ST7
TENM2		SH3BP5	Approved symbol	SH3BP5	SH3 domain binding protein 5	HGNC:10827	3p25.1			LRP12
LINC00403		GLYATL1	Approved symbol	GLYATL1	glycine-N-acyltransferase like 1	HGNC:30519	11q12.1			UBE2T
LDB3		VGLL4	Approved symbol	VGLL4	vestigial like family member 4	HGNC:28966	3p25.3-p25.2			PLAGL1
ALCAM		RHOC	Duplicate	RHOC	ras homolog family member C	HGNC:669	1p13.2			SNAI2
CECR5		RHOC	Duplicate	RHOC	ras homolog family member C	HGNC:669	1p13.2			ZSWIM8
HMHA1		TENM2	Approved symbol	TENM2	teneurin transmembrane protein 2	HGNC:29943	5q34			INSYN1-AS1
LRCH1		LINC00403	Alias symbol	SOX1-OT	SOX1 overlapping transcript	HGNC:42733	13q34			BTG4
ST7		LDB3	Approved symbol	LDB3	LIM domain binding 3	HGNC:15710	10q23.2			FAM155B
UBE2T		ALCAM	Approved symbol	ALCAM	activated leukocyte cell adhesion molecule	HGNC:400	3q13.11			MOCOS
PLAGL1		CECR5	Alias symbol	HDHD5	haloacid dehalogenase like hydrolase domain containing 5	HGNC:1843	22q11.1			SYNC
SNAI2		HMHA1	Alias symbol	ARHGAP45	Rho GTPase activating protein 45	HGNC:17102	19p13.3			AK3P5
ZSWIM8		LRCH1	Approved symbol	LRCH1	leucine rich repeats and calponin homology domain containing 1	HGNC:20309	13q14.13-q14.2			MIAT
C15orf59-AS1		ST7	Previous symbol	ST7	suppression of tumorigenicity 7	HGNC:11351	7q31.2			ENHO
BTG4		ST7	previous symbol	LRP12	LDL receptor related protein 12	HGNC:31708	8q22.3			ACADL
FAM155B		UBE2T	Approved symbol	UBE2T	ubiquitin conjugating enzyme E2 T	HGNC:25009	1q32.1			TGIF2
MOCOS		PLAGL1	Approved symbol	PLAGL1	PLAG1 like zinc finger 1	HGNC:9046	6q24.2			ADRA1B
SYNC		SNAI2	Approved symbol	SNAI2	snail family transcriptional repressor 2	HGNC:11094	8q11.21			TGM2
AK3P5		ZSWIM8	Approved symbol	ZSWIM8	zinc finger SWIM-type containing 8	HGNC:23528	10q22.2			MYCN
MIAT		C15orf59-AS1	Alias symbol	INSYN1-AS1	INSYN1 antisense RNA 1	HGNC:51422	15q24.1			DOC2A
ENHO		BTG4	Approved symbol	BTG4	BTG anti-proliferation factor 4	HGNC:13862	11q23.1			ZNF532
ACADL		FAM155B	Approved symbol	FAM155B	family with sequence similarity 155 member B	HGNC:30701	Xq13.1			LINC00327
TGIF2		MOCOS	Approved symbol	MOCOS	molybdenum cofactor sulfurase	HGNC:18234	18q12.2			CHAC2
ADRA1B		SYNC	Approved symbol	SYNC	syncoilin, intermediate filament protein	HGNC:28897	1p35.1			PRICKLE2
TGM2		AK3P5	Approved symbol	AK3P5	adenylate kinase 3 pseudogene 5	HGNC:39064	10p11.22			SUCLG2
MYCN		MIAT	Approved symbol	MIAT	myocardial infarction associated transcript	HGNC:33425	22q12.1			MYO7B
DOC2A		ENHO	Approved symbol	ENHO	energy homeostasis associated	HGNC:24838	9p13.3			NAT8L
ZNF532		ACADL	Approved symbol	ACADL	acyl-CoA dehydrogenase long chain	HGNC:88	2q34			SGK3
LINC00327		TGIF2	Approved symbol	TGIF2	TGFB induced factor homeobox 2	HGNC:15764	20q11.23			VAMP5
CHAC2		ADRA1B	Approved symbol	ADRA1B	adrenoceptor alpha 1B	HGNC:278	5q33.3			AKAP2
PRICKLE2		TGM2	Approved symbol	TGM2	transglutaminase 2	HGNC:11778	20q11.23			CNNM1
SUCLG2		MYCN	Approved symbol	MYCN	MYCN proto-oncogene, bHLH transcription factor	HGNC:7559	2p24.3			INSM2
MYO7B		DOC2A	Approved symbol	DOC2A	double C2 domain alpha	HGNC:2985	16p11.2			PCAT1
NAT8L		ZNF532	Approved symbol	ZNF532	zinc finger protein 532	HGNC:30940	18q21.32			RCOR2
SGK3		LINC00327	Approved symbol	LINC00327	long intergenic non-protein coding RNA 327	HGNC:42009	13q12.12			LINC00391
VAMP5		CHAC2	Approved symbol	CHAC2	ChaC cation transport regulator homolog 2	HGNC:32363	2p16.2			TANC1
AKAP2		PRICKLE2	Approved symbol	PRICKLE2	prickle planar cell polarity protein 2	HGNC:20340	3p14.1			CACNG7
CNNM1		SUCLG2	Approved symbol	SUCLG2	succinate-CoA ligase GDP-forming subunit beta	HGNC:11450	3p14.1			DCDC2
INSM2		MYO7B	Approved symbol	MYO7B	myosin VIIB	HGNC:7607	2q14.3			OXTR
PCAT1		NAT8L	Approved symbol	NAT8L	N-acetyltransferase 8 like	HGNC:26742	4p16.3			MPV17L
RCOR2		SGK3	Approved symbol	SGK3	serum/glucocorticoid regulated kinase family member 3	HGNC:10812	8q13.1			GMNN
LINC00391		VAMP5	Approved symbol	VAMP5	vesicle associated membrane protein 5	HGNC:12646	2p11.2			NIPAL2
TANC1		AKAP2	Approved symbol	AKAP2	A-kinase anchoring protein 2	HGNC:372	9q31.3			CFTR
CACNG7		CNNM1	Approved symbol	CNNM1	cyclin and CBS domain divalent metal cation transport mediator 1	HGNC:102	10q24.2			USP44
DCDC2		INSM2	Approved symbol	INSM2	INSM transcriptional repressor 2	HGNC:17539	14q13.2			NR2F2-AS1
OXTR		PCAT1	Approved symbol	PCAT1	prostate cancer associated transcript 1	HGNC:43022	8q24.21			ACTR3C
MPV17L		RCOR2	Approved symbol	RCOR2	REST corepressor 2	HGNC:27455	11q13.1			RAB30
GMNN		LINC00391	Approved symbol	LINC00391	long intergenic non-protein coding RNA 391	HGNC:42719	13q32.1			CELF5
NIPAL2		TANC1	Approved symbol	TANC1	tetratricopeptide repeat, ankyrin repeat and coiled-coil containing 1	HGNC:29364	2q24.2			RRM2
CTC-526N19.1		CACNG7	Approved symbol	CACNG7	calcium voltage-gated channel auxiliary subunit gamma 7	HGNC:13626	19q13.42			TRIP6
CFTR		DCDC2	Approved symbol	DCDC2	doublecortin domain containing 2	HGNC:18141	6p22.3			LRRC32
USP44		OXTR	Approved symbol	OXTR	oxytocin receptor	HGNC:8529	3p25.3			CENPV
NR2F2-AS1		MPV17L	Approved symbol	MPV17L	MPV17 mitochondrial inner membrane protein like	HGNC:26827	16p13.11			MRPL42
ACTR3C		GMNN	Approved symbol	GMNN	geminin DNA replication inhibitor	HGNC:17493	6p22.3			CNBP
RAB30		NIPAL2	Approved symbol	NIPAL2	NIPA like domain containing 2	HGNC:25854	8q22.2			HPSE2
CELF5		CTC-526N19.1	Unmatched							MIR22HG
C2orf48		CFTR	Approved symbol	CFTR	CF transmembrane conductance regulator	HGNC:1884	7q31.2			OPTN
TRIP6		USP44	Approved symbol	USP44	ubiquitin specific peptidase 44	HGNC:20064	12q21.33			PIM1
LRRC32		NR2F2-AS1	Approved symbol	NR2F2-AS1	NR2F2 antisense RNA 1	HGNC:44222	15q26.2			LONP1
CENPV		ACTR3C	Approved symbol	ACTR3C	actin related protein 3C	HGNC:37282	7q36.1			VAX1
MRPL42		RAB30	Approved symbol	RAB30	RAB30, member RAS oncogene family	HGNC:9770	11q14.1			TUBAP2
AC092597.3		CELF5	Approved symbol	CELF5	CUGBP Elav-like family member 5	HGNC:14058	19p13.3			FAM114A1
CNBP		C2orf48	Alias symbol	RRM2	ribonucleotide reductase regulatory subunit M2	HGNC:10452	2p25.1			TKTL1
RP3-332B22.1		TRIP6	Approved symbol	TRIP6	thyroid hormone receptor interactor 6	HGNC:12311	7q22.1			SPIDR
HPSE2		LRRC32	Approved symbol	LRRC32	leucine rich repeat containing 32	HGNC:4161	11q13.5			SNTB1
RP5-821D11.7		CENPV	Approved symbol	CENPV	centromere protein V	HGNC:29920	17p11.2			APLP2
MIR22HG		MRPL42	Approved symbol	MRPL42	mitochondrial ribosomal protein L42	HGNC:14493	12q22			C6
RP5-963E22.4		AC092597.3	Unmatched							PSMA7
OPTN		CNBP	Approved symbol	CNBP	CCHC-type zinc finger nucleic acid binding protein	HGNC:13164	3q21.3			DUSP4
PIM1		RP3-332B22.1	Unmatched							TRADD
VAX1		HPSE2	Approved symbol	HPSE2	heparanase 2 (inactive)	HGNC:18374	10q24.2			KRT19
TUBAP2		RP5-821D11.7	Unmatched							PCNA
FAM114A1		MIR22HG	Approved symbol	MIR22HG	MIR22 host gene	HGNC:28219	17p13.3			SIRT2
TKTL1		RP5-963E22.4	Unmatched							HRH3
SPIDR		OPTN	Approved symbol	OPTN	optineurin	HGNC:17142	10p13			TGFB2
SNTB1		PIM1	previous symbol	PIM1	Pim-1 proto-oncogene, serine/threonine kinase	HGNC:8986	6p21.2			SH2D4A
APLP2		PIM1	previous symbol	LONP1	lon peptidase 1, mitochondrial	HGNC:9479	19p13.2			EDN2
C6		VAX1	Approved symbol	VAX1	ventral anterior homeobox 1	HGNC:12660	10q25.3			FBXL14
DUSP4		TUBAP2	Approved symbol	TUBAP2	tubulin alpha pseudogene 2	HGNC:14531	11q14.3			SLCO5A1
TRADD		FAM114A1	Approved symbol	FAM114A1	family with sequence similarity 114 member A1	HGNC:25087	4p14			TFAP4
KRT19		TKTL1	Approved symbol	TKTL1	transketolase like 1	HGNC:11835	Xq28			COMP
PCNA		SPIDR	Approved symbol	SPIDR	scaffold protein involved in DNA repair	HGNC:28971	8q11.21			GAD2
SIRT2		SNTB1	Approved symbol	SNTB1	syntrophin beta 1	HGNC:11168	8q24.12			AGPAT3
HRH3		APLP2	Approved symbol	APLP2	amyloid beta precursor like protein 2	HGNC:598	11q24.3			MLANA
RP11-57K17.1		C6	previous symbol	C6	complement C6	HGNC:1339	5p13.1			ARNTL
TGFB2		C6	previous symbol	PSMA7	proteasome 20S subunit alpha 7	HGNC:9536	20q13.33			SPTLC3
SH2D4A		DUSP4	Approved symbol	DUSP4	dual specificity phosphatase 4	HGNC:3070	8p12			HILPDA
EDN2		TRADD	Approved symbol	TRADD	TNFRSF1A associated via death domain	HGNC:12030	16q22.1			SCUBE1
RP11-316N24.2		KRT19	Approved symbol	KRT19	keratin 19	HGNC:6436	17q21.2			ALPL
FBXL14		PCNA	Approved symbol	PCNA	proliferating cell nuclear antigen	HGNC:8729	20p12.3			IGSF21
SLCO5A1		SIRT2	Approved symbol	SIRT2	sirtuin 2	HGNC:10886	19q13.2			KRT18P11
TFAP4		HRH3	Approved symbol	HRH3	histamine receptor H3	HGNC:5184	20q13.33			TNFRSF19
COMP		RP11-57K17.1	Unmatched							SNRPE
CTB-78F1.2		TGFB2	Approved symbol	TGFB2	transforming growth factor beta 2	HGNC:11768	1q41			FSTL1
RP11-865I6.2		SH2D4A	Approved symbol	SH2D4A	SH2 domain containing 4A	HGNC:26102	8p21.3			ADGRF4
GAD2		EDN2	Approved symbol	EDN2	endothelin 2	HGNC:3177	1p34.2			SLCO4A1
AGPAT3		RP11-316N24.2	Unmatched							ANKRD42
MLANA		FBXL14	Approved symbol	FBXL14	F-box and leucine rich repeat protein 14	HGNC:28624	12p13.33			SOX2
ARNTL		SLCO5A1	Approved symbol	SLCO5A1	solute carrier organic anion transporter family member 5A1	HGNC:19046	8q13.3			YBX1P10
SPTLC3		TFAP4	Approved symbol	TFAP4	transcription factor AP-4	HGNC:11745	16p13.3			TMEM200A
HILPDA		COMP	Approved symbol	COMP	cartilage oligomeric matrix protein	HGNC:2227	19p13.11			CALN1
SCUBE1		CTB-78F1.2	Unmatched							POLR2D
ALPL		RP11-865I6.2	Unmatched							NMRK2
IGSF21		GAD2	Approved symbol	GAD2	glutamate decarboxylase 2	HGNC:4093	10p12.1			RFC4
KRT18P11		AGPAT3	Approved symbol	AGPAT3	1-acylglycerol-3-phosphate O-acyltransferase 3	HGNC:326	21q22.3			PHYH
TNFRSF19		MLANA	Approved symbol	MLANA	melan-A	HGNC:7124	9p24.1			FANCA
SNRPE		ARNTL	Approved symbol	ARNTL	aryl hydrocarbon receptor nuclear translocator like	HGNC:701	11p15.3			EDAR
FSTL1		SPTLC3	Approved symbol	SPTLC3	serine palmitoyltransferase long chain base subunit 3	HGNC:16253	20p12.1			CCPG1
GPR115		HILPDA	Approved symbol	HILPDA	hypoxia inducible lipid droplet associated	HGNC:28859	7q32.1			P4HA2
SLCO4A1		SCUBE1	Approved symbol	SCUBE1	signal peptide, CUB domain and EGF like domain containing 1	HGNC:13441	22q13.2			SFRP1
ANKRD42		ALPL	Approved symbol	ALPL	alkaline phosphatase, biomineralization associated	HGNC:438	1p36.12			RGR
SOX2		IGSF21	Approved symbol	IGSF21	immunoglobin superfamily member 21	HGNC:28246	1p36.13			RGL4
YBX1P10		KRT18P11	Approved symbol	KRT18P11	keratin 18 pseudogene 11	HGNC:6431	Xq21.31			VLDLR
TMEM200A		TNFRSF19	Approved symbol	TNFRSF19	TNF receptor superfamily member 19	HGNC:11915	13q12.12			FOXG1
CALN1		SNRPE	Approved symbol	SNRPE	small nuclear ribonucleoprotein polypeptide E	HGNC:11161	1q32.1			TCIM
POLR2D		FSTL1	Approved symbol	FSTL1	follistatin like 1	HGNC:3972	3q13.33			FBRS
NMRK2		GPR115	Alias symbol	ADGRF4	adhesion G protein-coupled receptor F4	HGNC:19011	6p12.3			SNX22
RFC4		SLCO4A1	Approved symbol	SLCO4A1	solute carrier organic anion transporter family member 4A1	HGNC:10953	20q13.33			CHCHD3
PHYH		ANKRD42	Approved symbol	ANKRD42	ankyrin repeat domain 42	HGNC:26752	11q14.1			SLC29A1
FANCA		SOX2	Approved symbol	SOX2	SRY-box transcription factor 2	HGNC:11195	3q26.33			PARD6A
EDAR		YBX1P10	Approved symbol	YBX1P10	Y-box binding protein 1 pseudogene 10	HGNC:42432	9p13.3			EIF4EP2
CCPG1		TMEM200A	Approved symbol	TMEM200A	transmembrane protein 200A	HGNC:21075	6q23.1			HAUS6
RP11-262H14.3		CALN1	Approved symbol	CALN1	calneuron 1	HGNC:13248	7q11.22			FCRLA
P4HA2		POLR2D	Approved symbol	POLR2D	RNA polymerase II subunit D	HGNC:9191	2q14.3			MAST4
SFRP1		NMRK2	Approved symbol	NMRK2	nicotinamide riboside kinase 2	HGNC:17871	19p13.3			PLEC
RGR		RFC4	Approved symbol	RFC4	replication factor C subunit 4	HGNC:9972	3q27.3			ELP5
VLDLR		PHYH	Approved symbol	PHYH	phytanoyl-CoA 2-hydroxylase	HGNC:8940	10p13			CITED2
RP11-23J9.5		FANCA	Approved symbol	FANCA	FA complementation group A	HGNC:3582	16q24.3			KIFC3
FOXG1		EDAR	Duplicate	EDAR	ectodysplasin A receptor	HGNC:2895	2q13			TMEM154
C8orf4		EDAR	Duplicate	EDAR	ectodysplasin A receptor	HGNC:2895	2q13			FAS
FBRS		CCPG1	Approved symbol	CCPG1	cell cycle progression 1	HGNC:24227	15q21.3			FASN
MCM7		RP11-262H14.3	Unmatched							NPR3
RP11-364B14.3		P4HA2	Approved symbol	P4HA2	prolyl 4-hydroxylase subunit alpha 2	HGNC:8547	5q31.1			NPRL3
SNX22		SFRP1	Approved symbol	SFRP1	secreted frizzled related protein 1	HGNC:10776	8p11.21			GINS2
CTB-60B18.12		RGR	Approved symbol	RGR	retinal G protein coupled receptor	HGNC:9990	10q23.1			COQ3
CHCHD3		RGR	Alias symbol	RGL4	ral guanine nucleotide dissociation stimulator like 4	HGNC:31911	22q11.23			GAREM2
SLC29A1		VLDLR	Approved symbol	VLDLR	very low density lipoprotein receptor	HGNC:12698	9p24.2			MATN2
PARD6A		RP11-23J9.5	Unmatched							KDM1A
EIF4EP2		FOXG1	Approved symbol	FOXG1	forkhead box G1	HGNC:3811	14q12			GPR149
HAUS6		C8orf4	Alias symbol	TCIM	transcriptional and immune response regulator	HGNC:1357	8p11.21			SAP30
FCRLA		FBRS	Approved symbol	FBRS	fibrosin	HGNC:20442	16p11.2			HIPK3
MAST4		MCM7	Approved symbol	MCM7	minichromosome maintenance complex component 7	HGNC:6950	7q22.1			IL1RL2
PLEC		RP11-364B14.3	Unmatched							WNT7B
ELP5		SNX22	Approved symbol	SNX22	sorting nexin 22	HGNC:16315	15q22.31			DST
CITED2		CTB-60B18.12	Unmatched							GALNT14
KIFC3		CHCHD3	Approved symbol	CHCHD3	coiled-coil-helix-coiled-coil-helix domain containing 3	HGNC:21906	7q32.3-q33			PPAT
TMEM154		SLC29A1	Approved symbol	SLC29A1	solute carrier family 29 member 1 (Augustine blood group)	HGNC:11003	6p21.1			COASY
FAS		PARD6A	Approved symbol	PARD6A	par-6 family cell polarity regulator alpha	HGNC:15943	16q22.1			FAM181A
2020-09-03		EIF4EP2	Approved symbol	EIF4EP2	eukaryotic translation initiation factor 4E pseudogene 2	HGNC:32428	17q21.33			ZNF710
RP3-395M20.12		HAUS6	Approved symbol	HAUS6	HAUS augmin like complex subunit 6	HGNC:25948	9p22.1			CDH20
NPR3		FCRLA	Duplicate	FCRLA	Fc receptor like A	HGNC:18504	1q23.3			PCDHGB4
GINS2		FCRLA	Duplicate	FCRLA	Fc receptor like A	HGNC:18504	1q23.3			EDN1
COQ3		MAST4	Approved symbol	MAST4	microtubule associated serine/threonine kinase family member 4	HGNC:19037	5q12.3			SOX1
AC144831.1		PLEC	Approved symbol	PLEC	plectin	HGNC:9069	8q24.3			ENTPD3
GAREML		ELP5	Approved symbol	ELP5	elongator acetyltransferase complex subunit 5	HGNC:30617	17p13.1			IQUB
MATN2		CITED2	Approved symbol	CITED2	Cbp/p300 interacting transactivator with Glu/Asp rich carboxy-terminal domain 2	HGNC:1987	6q24.1			IFNE
KDM1A		KIFC3	Approved symbol	KIFC3	kinesin family member C3	HGNC:6326	16q21			RMI1
GPR149		TMEM154	Approved symbol	TMEM154	transmembrane protein 154	HGNC:26489	4q31.3			VSNL1
SAP30		FAS	Approved symbol	FAS	Fas cell surface death receptor	HGNC:11920	10q23.31			LINC00920
HIPK3		FAS	Alias symbol	FASN	fatty acid synthase	HGNC:3594	17q25.3			DMRTA1
IL1RL2		44077	Unmatched							CCDC96
WNT7B		RP3-395M20.12	Unmatched							AFAP1L1
DST		NPR3	Previous symbol	NPR3	natriuretic peptide receptor 3	HGNC:7945	5p13.3			FLNB-AS1
GALNT14		NPR3	Previous symbol	NPRL3	NPR3 like, GATOR1 complex subunit	HGNC:14124	16p13.3			GOLIM4
PPAT		GINS2	Approved symbol	GINS2	GINS complex subunit 2	HGNC:24575	16q24.1			S100A16
FAM181A		COQ3	Approved symbol	COQ3	coenzyme Q3, methyltransferase	HGNC:18175	6q16.2			HRNR
ZNF710		AC144831.1	Unmatched							TMEM106A
CDH20		GAREML	Alias symbol	GAREM2	GRB2 associated regulator of MAPK1 subtype 2	HGNC:27172	2p23.3			UCN2
EDN1		MATN2	Approved symbol	MATN2	matrilin 2	HGNC:6908	8q22.1-q22.2			UTS2
SOX1		KDM1A	Approved symbol	KDM1A	lysine demethylase 1A	HGNC:29079	1p36.12			TTLL2
ENTPD3		GPR149	Approved symbol	GPR149	G protein-coupled receptor 149	HGNC:23627	3q25.2			MPP4
IQUB		SAP30	Approved symbol	SAP30	Sin3A associated protein 30	HGNC:10532	4q34.1			IPO5P1
IFNE		HIPK3	Approved symbol	HIPK3	homeodomain interacting protein kinase 3	HGNC:4915	11p13			PTBP2
RMI1		IL1RL2	Approved symbol	IL1RL2	interleukin 1 receptor like 2	HGNC:5999	2q12.1			TMED7-TICAM2
VSNL1		WNT7B	Approved symbol	WNT7B	Wnt family member 7B	HGNC:12787	22q13.31			ALOX5AP
LINC00920		DST	Approved symbol	DST	dystonin	HGNC:1090	6p12.1			TMEM179
DMRTA1		GALNT14	Approved symbol	GALNT14	polypeptide N-acetylgalactosaminyltransferase 14	HGNC:22946	2p23.1			ZNF641
XXbac-B461K10.4		PPAT	Previous symbol	PPAT	phosphoribosyl pyrophosphate amidotransferase	HGNC:9238	4q12			HSPD1P11
CCDC96		PPAT	Previous symbol	COASY	Coenzyme A synthase	HGNC:29932	17q21.2			GPR37
RP1-93H18.1		FAM181A	Approved symbol	FAM181A	family with sequence similarity 181 member A	HGNC:20491	14q32.12			SMOC1
AFAP1L1		ZNF710	Approved symbol	ZNF710	zinc finger protein 710	HGNC:25352	15q26.1			TIGD3
FLNB-AS1		CDH20	Previous symbol	CDH20	cadherin 20	HGNC:1760	18q21.33			FGF9
GOLIM4		CDH20	Previous symbol	PCDHGB4	protocadherin gamma subfamily B, 4	HGNC:8711	5q31			WFDC21P
S100A16		EDN1	Approved symbol	EDN1	endothelin 1	HGNC:3176	6p24.1			LEPR
TMEM106A		SOX1	Approved symbol	SOX1	SRY-box transcription factor 1	HGNC:11189	13q34			KCNQ1OT1
UCN2		ENTPD3	Approved symbol	ENTPD3	ectonucleoside triphosphate diphosphohydrolase 3	HGNC:3365	3p22.1			GALNT18
TTLL2		IQUB	Approved symbol	IQUB	IQ motif and ubiquitin domain containing	HGNC:21995	7q31.32			JCAD
MPP4		IFNE	Approved symbol	IFNE	interferon epsilon	HGNC:18163	9p21.3			BEST3
IPO5P1		RMI1	Approved symbol	RMI1	RecQ mediated genome instability 1	HGNC:25764	9q21.32			CTAGE1
PTBP2		VSNL1	Approved symbol	VSNL1	visinin like 1	HGNC:12722	2p24.2			ILF3
TMED7-TICAM2		LINC00920	Approved symbol	LINC00920	long intergenic non-protein coding RNA 920	HGNC:48611	16q21			TTBK1
AP001189.4		DMRTA1	Approved symbol	DMRTA1	DMRT like family A1	HGNC:13826	9p21.3			KANK4
ALOX5AP		XXbac-B461K10.4	Unmatched							ST3GAL5
TMEM179		CCDC96	Approved symbol	CCDC96	coiled-coil domain containing 96	HGNC:26900	4p16.1			TRAM2
RP11-177G23.2		RP1-93H18.1	Unmatched							TES
ZNF641		AFAP1L1	Approved symbol	AFAP1L1	actin filament associated protein 1 like 1	HGNC:26714	5q32			GASK1A
HSPD1P11		FLNB-AS1	Approved symbol	FLNB-AS1	FLNB antisense RNA 1	HGNC:40239	3p14.3			NUP35
GPR37		GOLIM4	Approved symbol	GOLIM4	golgi integral membrane protein 4	HGNC:15448	3q26.2			GSX2
SMOC1		S100A16	Previous symbol	S100A16	S100 calcium binding protein A16	HGNC:20441	1q21.3			ZC4H2
RP11-16K12.1		S100A16	Previous symbol	HRNR	hornerin	HGNC:20846	1q21.3			KCNJ11
TIGD3		TMEM106A	Approved symbol	TMEM106A	transmembrane protein 106A	HGNC:28288	17q21.31			RPS6KL1
FGF9		UCN2	Previous symbol	UCN2	urocortin 2	HGNC:18414	3p21.31			PPP1R14A
WFDC21P		UCN2	Previous symbol	UTS2	urotensin 2	HGNC:12636	1p36.23			LDLRAP1
RP11-158I9.5		TTLL2	Approved symbol	TTLL2	tubulin tyrosine ligase like 2	HGNC:21211	6q27			FLVCR1-DT
LEPR		MPP4	Previous symbol	MPP4	membrane palmitoylated protein 4	HGNC:13680	2q33.1			ADAM19
KCNQ1OT1		MPP4	Previous symbol	ILF3	interleukin enhancer binding factor 3	HGNC:6038	19p13.2			RAB7B
GALNT18		IPO5P1	Approved symbol	IPO5P1	importin 5 pseudogene 1	HGNC:49687	19p12			PTGS1
KIAA1462		PTBP2	Approved symbol	PTBP2	polypyrimidine tract binding protein 2	HGNC:17662	1p21.3			ETS1
RP11-245J24.1		TMED7-TICAM2	Approved symbol	TMED7-TICAM2	TMED7-TICAM2 readthrough	HGNC:33945	5q22.3			TSPAN9
BEST3		AP001189.4	Unmatched							SMAD7
CTAGE1		ALOX5AP	Approved symbol	ALOX5AP	arachidonate 5-lipoxygenase activating protein	HGNC:436	13q12.3			FEZF1
ILF3		TMEM179	Approved symbol	TMEM179	transmembrane protein 179	HGNC:20137	14q32.33			GATA2
TTBK1		RP11-177G23.2	Unmatched							SUV39H2
RP11-85O21.4		ZNF641	Approved symbol	ZNF641	zinc finger protein 641	HGNC:31834	12q13.11			CCN2
KANK4		HSPD1P11	Approved symbol	HSPD1P11	heat shock protein family D (Hsp60) member 1 pseudogene 11	HGNC:35142	5q15			SGK1
ST3GAL5		GPR37	Approved symbol	GPR37	G protein-coupled receptor 37	HGNC:4494	7q31.33			IGFN1
TRAM2		SMOC1	Approved symbol	SMOC1	SPARC related modular calcium binding 1	HGNC:20318	14q24.1			MFNG
TES		RP11-16K12.1	Unmatched							CTBS
FAM198A		TIGD3	Approved symbol	TIGD3	tigger transposable element derived 3	HGNC:18334	11q13.1			TGFB2-AS1
NUP35		FGF9	Approved symbol	FGF9	fibroblast growth factor 9	HGNC:3687	13q12.11			PDGFRB
GSX2		WFDC21P	Approved symbol	WFDC21P	WAP four-disulfide core domain 21, pseudogene	HGNC:50357	17q23.1			LRRC19
ZC4H2		RP11-158I9.5	Unmatched							KRT8P11
KCNJ11		LEPR	Approved symbol	LEPR	leptin receptor	HGNC:6554	1p31.3			PRECSIT
RPS6KL1		KCNQ1OT1	Approved symbol	KCNQ1OT1	KCNQ1 opposite strand/antisense transcript 1	HGNC:6295	11p15.5			EMX2
PPP1R14A		GALNT18	Approved symbol	GALNT18	polypeptide N-acetylgalactosaminyltransferase 18	HGNC:30488	11p15.4			MYLK4
LDLRAP1		KIAA1462	Alias symbol	JCAD	junctional cadherin 5 associated	HGNC:29283	10p11.23			DNAAF2
FLVCR1-AS1		RP11-245J24.1	Unmatched							CKB
ADAM19		BEST3	Approved symbol	BEST3	bestrophin 3	HGNC:17105	12q15			KCNAB3
RAB7B		CTAGE1	Approved symbol	CTAGE1	cutaneous T cell lymphoma-associated antigen 1	HGNC:24346	18q11.2			MCM2
PTGS1		ILF3	Approved symbol	ILF3	interleukin enhancer binding factor 3	HGNC:6038	19p13.2			JHY
ETS1		TTBK1	Approved symbol	TTBK1	tau tubulin kinase 1	HGNC:19140	6p21.1			AGBL4
TSPAN9		RP11-85O21.4	Unmatched							ADGRB1
SMAD7		KANK4	Approved symbol	KANK4	KN motif and ankyrin repeat domains 4	HGNC:27263	1p31.3			VLDLR-AS1
RP11-140H17.2		ST3GAL5	Approved symbol	ST3GAL5	ST3 beta-galactoside alpha-2,3-sialyltransferase 5	HGNC:10872	2p11.2			C1QTNF4
FEZF1		TRAM2	Approved symbol	TRAM2	translocation associated membrane protein 2	HGNC:16855	6p12.2			EED
GATA2		TES	Approved symbol	TES	testin LIM domain protein	HGNC:14620	7q31.2			DBX2
SUV39H2		FAM198A	Alias symbol	GASK1A	golgi associated kinase 1A	HGNC:24485	3p22.1			NME4
CH17-472G23.4		NUP35	Approved symbol	NUP35	nucleoporin 35	HGNC:29797	2q32.1			GPRC5B
CTGF		GSX2	Approved symbol	GSX2	GS homeobox 2	HGNC:24959	4q12			PIMREG
SGK1		ZC4H2	Approved symbol	ZC4H2	zinc finger C4H2-type containing	HGNC:24931	Xq11.2			KCNK6
IGFN1		KCNJ11	Approved symbol	KCNJ11	potassium inwardly rectifying channel subfamily J member 11	HGNC:6257	11p15.1			LRRC15
MFNG		RPS6KL1	Approved symbol	RPS6KL1	ribosomal protein S6 kinase like 1	HGNC:20222	14q24.2			RREB1
RP11-264I13.2		PPP1R14A	Approved symbol	PPP1R14A	protein phosphatase 1 regulatory inhibitor subunit 14A	HGNC:14871	19q13.1			THAP12P8
CTBS		LDLRAP1	Approved symbol	LDLRAP1	low density lipoprotein receptor adaptor protein 1	HGNC:18640	1p36.11			FAR2P2
TGFB2-AS1		FLVCR1-AS1	Alias symbol	FLVCR1-DT	FLVCR1 divergent transcript	HGNC:39077	1q32.3			EXOSC7
PDGFRB		ADAM19	Approved symbol	ADAM19	ADAM metallopeptidase domain 19	HGNC:197	5q33.3			ACTA2-AS1
LRRC19		RAB7B	Approved symbol	RAB7B	RAB7B, member RAS oncogene family	HGNC:30513	1q32.1			RAPGEF3
KRT8P11		PTGS1	Approved symbol	PTGS1	prostaglandin-endoperoxide synthase 1	HGNC:9604	9q33.2			TMEM234
LINC00346		ETS1	Approved symbol	ETS1	ETS proto-oncogene 1, transcription factor	HGNC:3488	11q24.3			ORC1
EMX2		TSPAN9	Approved symbol	TSPAN9	tetraspanin 9	HGNC:21640	12p13.33-p13.32			SLC25A15
MYLK4		SMAD7	Approved symbol	SMAD7	SMAD family member 7	HGNC:6773	18q21.1			CDC7
DNAAF2		RP11-140H17.2	Unmatched							ITPRIPL2
CKB		FEZF1	Approved symbol	FEZF1	FEZ family zinc finger 1	HGNC:22788	7q31.32			NABP1
KCNAB3		GATA2	Approved symbol	GATA2	GATA binding protein 2	HGNC:4171	3q21.3			C4orf46
RP11-640N20.6		SUV39H2	Approved symbol	SUV39H2	suppressor of variegation 3-9 homolog 2	HGNC:17287	10p13			ACTR8
MCM2		CH17-472G23.4	Unmatched							KRT9
C11orf63		CTGF	Alias symbol	CCN2	cellular communication network factor 2	HGNC:2500	6q23.2			CCNB1IP1
AGBL4		SGK1	Approved symbol	SGK1	serum/glucocorticoid regulated kinase 1	HGNC:10810	6q23.2			LRCOL1
BAI1		IGFN1	Approved symbol	IGFN1	immunoglobulin like and fibronectin type III domain containing 1	HGNC:24607	1q32.1			GEMIN2
VLDLR-AS1		MFNG	Approved symbol	MFNG	MFNG O-fucosylpeptide 3-beta-N-acetylglucosaminyltransferase	HGNC:7038	22q13.1			EZH2
C1QTNF4		RP11-264I13.2	Unmatched							PLAC4
EED		CTBS	Approved symbol	CTBS	chitobiase	HGNC:2496	1p22.3			ARHGAP10
DBX2		TGFB2-AS1	Approved symbol	TGFB2-AS1	TGFB2 antisense RNA 1 (head to head)	HGNC:50628	1q41			ARHGAP21
NME4		PDGFRB	Approved symbol	PDGFRB	platelet derived growth factor receptor beta	HGNC:8804	5q32			CLN5
GPRC5B		LRRC19	Approved symbol	LRRC19	leucine rich repeat containing 19	HGNC:23379	9p21.2			CPEB4
FAM64A		KRT8P11	Approved symbol	KRT8P11	keratin 8 pseudogene 11	HGNC:31058	9q22.33			FGF19
KCNK6		LINC00346	Alias symbol	PRECSIT	p53 regulated carcinoma associated Stat3 activating long intergenic non-protein coding transcript	HGNC:27492	13q34			PTPRE
LRRC15		EMX2	Approved symbol	EMX2	empty spiracles homeobox 2	HGNC:3341	10q26.11			DLC1
RREB1		MYLK4	Approved symbol	MYLK4	myosin light chain kinase family member 4	HGNC:27972	6p25.2			DLEC1
PRKRIRP8		DNAAF2	Approved symbol	DNAAF2	dynein axonemal assembly factor 2	HGNC:20188	14q21.3			DYNLL1
FAR2P2		CKB	Approved symbol	CKB	creatine kinase B	HGNC:1991	14q32.33			ZNF99
EXOSC7		KCNAB3	Approved symbol	KCNAB3	potassium voltage-gated channel subfamily A regulatory beta subunit 3	HGNC:6230	17p13.1			COL18A1
ACTA2-AS1		RP11-640N20.6	Unmatched							DHX9
RAPGEF3		MCM2	previous symbol	MCM2	minichromosome maintenance complex component 2	HGNC:6944	3q21.3			UTP18
TMEM234		MCM2	Previous symbol	MCM7	minichromosome maintenance complex component 7	HGNC:6950	7q22.1			SLC4A2
ORC1		C11orf63	Alias symbol	JHY	junctional cadherin complex regulator	HGNC:26288	11q24.1			SPSB1
CDC7		AGBL4	Approved symbol	AGBL4	ATP/GTP binding protein like 4	HGNC:25892	1p33			CFAP45
RP11-617F23.1		BAI1	Alias symbol	ADGRB1	adhesion G protein-coupled receptor B1	HGNC:943	8q24.3			GPR27
ITPRIPL2		VLDLR-AS1	Approved symbol	VLDLR-AS1	VLDLR antisense RNA 1	HGNC:49621	9p24.2			C1orf198
NABP1		C1QTNF4	Approved symbol	C1QTNF4	C1q and TNF related 4	HGNC:14346	11p11.2			PROSER1
C4orf46		EED	Approved symbol	EED	embryonic ectoderm development	HGNC:3188	11q14.2			PRAG1
ACTR8		DBX2	Approved symbol	DBX2	developing brain homeobox 2	HGNC:33186	12q12			SLC12A9
KRT9		NME4	Approved symbol	NME4	NME/NM23 nucleoside diphosphate kinase 4	HGNC:7852	16p13.3			SAMHD1
CCNB1IP1		GPRC5B	Approved symbol	GPRC5B	G protein-coupled receptor class C group 5 member B	HGNC:13308	16p12.3			ORC4
LRCOL1		FAM64A	Alias symbol	PIMREG	PICALM interacting mitotic regulator	HGNC:25483	17p13.2			RNF175
GEMIN2		KCNK6	Approved symbol	KCNK6	potassium two pore domain channel subfamily K member 6	HGNC:6281	19q13.2			SH3RF2
EZH2		LRRC15	Approved symbol	LRRC15	leucine rich repeat containing 15	HGNC:20818	3q29			RN7SKP116
FLJ42969		RREB1	Approved symbol	RREB1	ras responsive element binding protein 1	HGNC:10449	6p24.3			PARVA
PLAC4		PRKRIRP8	Alias symbol	THAP12P8	THAP domain containing 12 pseudogene 8	HGNC:39572	1q43			GRIA4
ARHGAP10		FAR2P2	Approved symbol	FAR2P2	fatty acyl-CoA reductase 2 pseudogene 2	HGNC:49279	2q21.1			WIPI1
CLN5		EXOSC7	Approved symbol	EXOSC7	exosome component 7	HGNC:28112	3p21.31			LGALS8
CPEB4		ACTA2-AS1	Approved symbol	ACTA2-AS1	ACTA2 antisense RNA 1	HGNC:45169	10q23.31			MATK
FGF19		RAPGEF3	Approved symbol	RAPGEF3	Rap guanine nucleotide exchange factor 3	HGNC:16629	12q13.11			PAX8
PTPRE		TMEM234	Approved symbol	TMEM234	transmembrane protein 234	HGNC:28837	1p35.2			RRM1
DLC1		ORC1	previous symbol	ORC1	origin recognition complex subunit 1	HGNC:8487	1p32.3			SFMBT1
ZNF99		ORC1	previous symbol	SLC25A15	solute carrier family 25 member 15	HGNC:10985	13q14.11			LSM5
COL18A1		CDC7	Approved symbol	CDC7	cell division cycle 7	HGNC:1745	1p22.1			MAGOH
DHX9		RP11-617F23.1	Unmatched							WNT9A
UTP18		ITPRIPL2	Approved symbol	ITPRIPL2	ITPRIP like 2	HGNC:27257	16p12.3			FN1
SLC4A2		NABP1	Approved symbol	NABP1	nucleic acid binding protein 1	HGNC:26232	2q32.3			ESM1
SPSB1		C4orf46	Approved symbol	C4orf46	chromosome 4 open reading frame 46	HGNC:27320	4q32.1			HERPUD1
CFAP45		ACTR8	Approved symbol	ACTR8	actin related protein 8	HGNC:14672	3p21.1			HLF
AC010729.1		KRT9	Approved symbol	KRT9	keratin 9	HGNC:6447	17q21.2			EPAS1
GPR27		CCNB1IP1	Approved symbol	CCNB1IP1	cyclin B1 interacting protein 1	HGNC:19437	14q11.2			RANBP1
RP11-522B15.3		LRCOL1	Approved symbol	LRCOL1	leucine rich colipase like 1	HGNC:44160	12q24.33			RGS11
C1orf198		GEMIN2	Approved symbol	GEMIN2	gem nuclear organelle associated protein 2	HGNC:10884	14q21.1			CASTOR1
PROSER1		EZH2	Approved symbol	EZH2	enhancer of zeste 2 polycomb repressive complex 2 subunit	HGNC:3527	7q36.1			KHK
SGK223		FLJ42969	Unmatched							RBMX
SLC12A9		PLAC4	Approved symbol	PLAC4	placenta enriched 4	HGNC:14616	21q22.2			TMPO-AS1
RP11-253M7.6		ARHGAP10	previous symbol	ARHGAP10	Rho GTPase activating protein 10	HGNC:26099	4q31.23			CTNS
SAMHD1		ARHGAP10	previous symbol	ARHGAP21	Rho GTPase activating protein 21	HGNC:23725	10p12.1			PPIC
ORC4		CLN5	Approved symbol	CLN5	CLN5 intracellular trafficking protein	HGNC:2076	13q22.3			CCDC3
RP11-253M7.1		CPEB4	Approved symbol	CPEB4	cytoplasmic polyadenylation element binding protein 4	HGNC:21747	5q35.2			BLACAT1
RNF175		FGF19	Approved symbol	FGF19	fibroblast growth factor 19	HGNC:3675	11q13.3			RHOQ
SH3RF2		PTPRE	Approved symbol	PTPRE	protein tyrosine phosphatase receptor type E	HGNC:9669	10q26.2			ADGRF2
RN7SKP116		DLC1	Previous symbol	DLC1	DLC1 Rho GTPase activating protein	HGNC:2897	8p22			OTUD1
PARVA		DLC1	Previous symbol	DLEC1	DLEC1 cilia and flagella associated protein	HGNC:2899	3p22.2			PSPHP1
GRIA4		DLC1	previous symbol	DYNLL1	dynein light chain LC8-type 1	HGNC:15476	12q24.31			FHOD3
WIPI1		ZNF99	Approved symbol	ZNF99	zinc finger protein 99	HGNC:13175	19p12			NTF4
LGALS8		COL18A1	Approved symbol	COL18A1	collagen type XVIII alpha 1 chain	HGNC:2195	21q22.3			UNG
MATK		DHX9	Approved symbol	DHX9	DExH-box helicase 9	HGNC:2750	1q25.3			SLC30A3
PAX8		UTP18	Approved symbol	UTP18	UTP18 small subunit processome component	HGNC:24274	17q21.33			TDP1
RRM1		SLC4A2	Approved symbol	SLC4A2	solute carrier family 4 member 2	HGNC:11028	7q36.1			GAPDHP21
SFMBT1		SPSB1	Approved symbol	SPSB1	splA/ryanodine receptor domain and SOCS box containing 1	HGNC:30628	1p36.22			DND1P1
LSM5		CFAP45	Approved symbol	CFAP45	cilia and flagella associated protein 45	HGNC:17229	1q23.2			FAM214A
MAGOH		AC010729.1	Unmatched							SPTB
WNT9A		GPR27	Approved symbol	GPR27	G protein-coupled receptor 27	HGNC:4482	3p13
FN1		RP11-522B15.3	Unmatched
ESM1		C1orf198	Approved symbol	C1orf198	chromosome 1 open reading frame 198	HGNC:25900	1q42.2
HERPUD1		PROSER1	Approved symbol	PROSER1	proline and serine rich 1	HGNC:20291	13q13.3
HLF		SGK223	Alias symbol	PRAG1	PEAK1 related, kinase-activating pseudokinase 1	HGNC:25438	8p23.1
RANBP1		SLC12A9	Approved symbol	SLC12A9	solute carrier family 12 member 9	HGNC:17435	7q22.1
RGS11		RP11-253M7.6	Unmatched
GATSL3		SAMHD1	Approved symbol	SAMHD1	SAM and HD domain containing deoxynucleoside triphosphate triphosphohydrolase 1	HGNC:15925	20q11.23
RP5-1148A21.3		ORC4	Approved symbol	ORC4	origin recognition complex subunit 4	HGNC:8490	2q23.1
KHK		RP11-253M7.1	Unmatched
RBMX		RNF175	Approved symbol	RNF175	ring finger protein 175	HGNC:27735	4q31.3
TMPO-AS1		SH3RF2	Approved symbol	SH3RF2	SH3 domain containing ring finger 2	HGNC:26299	5q32
CTNS		RN7SKP116	Approved symbol	RN7SKP116	RN7SK pseudogene 116	HGNC:45840	6p12.3
PPIC		PARVA	Approved symbol	PARVA	parvin alpha	HGNC:14652	11p15.3
CCDC3		GRIA4	Approved symbol	GRIA4	glutamate ionotropic receptor AMPA type subunit 4	HGNC:4574	11q22.3
BLACAT1		WIPI1	Approved symbol	WIPI1	WD repeat domain, phosphoinositide interacting 1	HGNC:25471	17q24.2
RHOQ		LGALS8	Approved symbol	LGALS8	galectin 8	HGNC:6569	1q43
GPR111		MATK	Approved symbol	MATK	megakaryocyte-associated tyrosine kinase	HGNC:6906	19p13.3
OTUD1		PAX8	Approved symbol	PAX8	paired box 8	HGNC:8622	2q14.1
PSPHP1		RRM1	Approved symbol	RRM1	ribonucleotide reductase catalytic subunit M1	HGNC:10451	11p15.4
FHOD3		SFMBT1	Approved symbol	SFMBT1	Scm like with four mbt domains 1	HGNC:20255	3p21.1
CTD-2034I21.2		LSM5	Approved symbol	LSM5	LSM5 homolog, U6 small nuclear RNA and mRNA degradation associated	HGNC:17162	7p14.3
NTF4		MAGOH	Approved symbol	MAGOH	mago homolog, exon junction complex subunit	HGNC:6815	1p32.3
UNG		WNT9A	Approved symbol	WNT9A	Wnt family member 9A	HGNC:12778	1q42.13
SLC30A3		FN1	Approved symbol	FN1	fibronectin 1	HGNC:3778	2q35
TDP1		ESM1	Approved symbol	ESM1	endothelial cell specific molecule 1	HGNC:3466	5q11.2
GAPDHP21		HERPUD1	Approved symbol	HERPUD1	homocysteine inducible ER protein with ubiquitin like domain 1	HGNC:13744	16q13
DND1P1		HLF	previous symbol	HLF	HLF transcription factor, PAR bZIP family member	HGNC:4977	17q22
FAM214A		HLF	previous symbol	EPAS1	endothelial PAS domain protein 1	HGNC:3374	2p21
SPTB		RANBP1	Approved symbol	RANBP1	RAN binding protein 1	HGNC:9847	22q11.21
		RGS11	Approved symbol	RGS11	regulator of G protein signaling 11	HGNC:9993	16p13.3
		GATSL3	Alias symbol	CASTOR1	cytosolic arginine sensor for mTORC1 subunit 1	HGNC:34423	22q12.2
		RP5-1148A21.3	Unmatched
		KHK	Approved symbol	KHK	ketohexokinase	HGNC:6315	2p23.3
		RBMX	Approved symbol	RBMX	RNA binding motif protein X-linked	HGNC:9910	Xq26.3
		TMPO-AS1	Approved symbol	TMPO-AS1	TMPO antisense RNA 1	HGNC:44158	12q23.1
		CTNS	Approved symbol	CTNS	cystinosin, lysosomal cystine transporter	HGNC:2518	17p13.2
		PPIC	Approved symbol	PPIC	peptidylprolyl isomerase C	HGNC:9256	5q23.2
		CCDC3	Approved symbol	CCDC3	coiled-coil domain containing 3	HGNC:23813	10p13
		BLACAT1	Approved symbol	BLACAT1	bladder cancer associated transcript 1	HGNC:48597	1q32.1
		RHOQ	Approved symbol	RHOQ	ras homolog family member Q	HGNC:17736	2p21
		GPR111	Alias symbol	ADGRF2	adhesion G protein-coupled receptor F2	HGNC:18991	6p12.3
		OTUD1	Approved symbol	OTUD1	OTU deubiquitinase 1	HGNC:27346	10p12.2
		PSPHP1	Approved symbol	PSPHP1	phosphoserine phosphatase pseudogene 1	HGNC:9578	7p11.2
		FHOD3	Approved symbol	FHOD3	formin homology 2 domain containing 3	HGNC:26178	18q12.2
		CTD-2034I21.2	Unmatched
		NTF4	Approved symbol	NTF4	neurotrophin 4	HGNC:8024	19q13.33
		UNG	Approved symbol	UNG	uracil DNA glycosylase	HGNC:12572	12q24.11
		SLC30A3	Approved symbol	SLC30A3	solute carrier family 30 member 3	HGNC:11014	2p23.3
		TDP1	Approved symbol	TDP1	tyrosyl-DNA phosphodiesterase 1	HGNC:18884	14q32.11
		GAPDHP21	Approved symbol	GAPDHP21	glyceraldehyde 3 phosphate dehydrogenase pseudogene 21	HGNC:37773	10q21.1
		DND1P1	Approved symbol	DND1P1	DND microRNA-mediated repression inhibitor 1 pseudogene 1	HGNC:31444	17q21.31
		FAM214A	Approved symbol	FAM214A	family with sequence similarity 214 member A	HGNC:25609	15q21.2-q21.3
		SPTB	Approved symbol	SPTB	spectrin beta, erythrocytic	HGNC:11274	14q23.3
		Legend
			Alias
			Unmatched
			Previous
			Duplicate

## Sheet: Cleaned SFARI Gene List 
	Legend		Alias symbol
			Unmatched
			Previous symbol
			Duplicate
Original SFARI List (913 Genes)	HGNC List =>	Input	Match type	Approved symbol	Approved name	HGNC ID	Location	- Unmactched	Final List "SFARI" =>	ABAT
ABAT	(957 Genes)	ABAT	Approved symbol	ABAT	4-aminobutyrate aminotransferase	HGNC:23	16p13.2	- Dups	(944 Genes)	ABCA10
ABCA10	3 Unmatched	ABCA10	Approved symbol	ABCA10	ATP binding cassette subfamily A member 10	HGNC:30	17q24.3			ABCA13
ABCA13		ABCA13	Approved symbol	ABCA13	ATP binding cassette subfamily A member 13	HGNC:14638	7p12.3			ABCA7
ABCA7		ABCA7	Approved symbol	ABCA7	ATP binding cassette subfamily A member 7	HGNC:37	19p13.3			ACE
ACE		ACE	Approved symbol	ACE	angiotensin I converting enzyme	HGNC:2707	17q23.3			ACHE
ACHE		ACHE	Approved symbol	ACHE	acetylcholinesterase (Cartwright blood group)	HGNC:108	7q22.1			ACTB
ACTB		ACTB	Approved symbol	ACTB	actin beta	HGNC:132	7p22.1			ACTL6B
ACTL6B		ACTL6B	Approved symbol	ACTL6B	actin like 6B	HGNC:160	7q22.1			ACTN4
ACTN4		ACTN4	Approved symbol	ACTN4	actinin alpha 4	HGNC:166	19q13.2			ACY1
ACY1		ACY1	Approved symbol	ACY1	aminoacylase 1	HGNC:177	3p21.2			ADA
ADA		ADA	Approved symbol	ADA	adenosine deaminase	HGNC:186	20q13.12			ADCY3
ADCY3		ADCY3	Approved symbol	ADCY3	adenylate cyclase 3	HGNC:234	2p23.3			ADCY8
ADCY5		ADCY8	Previous symbol	ADCY8	adenylate cyclase 8	HGNC:239	8q24.22			ADCY5
ADK		ADCY5	Approved symbol	ADCY5	adenylate cyclase 5	HGNC:236	3q21.1			ADK
ADNP		ADK	Approved symbol	ADK	adenosine kinase	HGNC:257	10q22.2			ADNP
ADORA3		ADNP	Approved symbol	ADNP	activity dependent neuroprotector homeobox	HGNC:15766	20q13.13			ADORA3
ADSL		ADORA3	Approved symbol	ADORA3	adenosine A3 receptor	HGNC:268	1p13.2			ADSL
AFF2		ADSL	Approved symbol	ADSL	adenylosuccinate lyase	HGNC:291	22q13.1			AFF2
AGAP1		AFF2	Approved symbol	AFF2	AF4/FMR2 family member 2	HGNC:3776	Xq28			AGAP1
AGAP2		AGAP1	Approved symbol	AGAP1	ArfGAP with GTPase domain, ankyrin repeat and PH domain 1	HGNC:16922	2q37.2			AGAP2
AGBL4		AGAP2	Approved symbol	AGAP2	ArfGAP with GTPase domain, ankyrin repeat and PH domain 2	HGNC:16921	12q14.1			AGBL4
AGMO		AGBL4	Approved symbol	AGBL4	ATP/GTP binding protein like 4	HGNC:25892	1p33			AGMO
AGO1		AGMO	Approved symbol	AGMO	alkylglycerol monooxygenase	HGNC:33784	7p21.2			AGO1
AGO3		AGO1	Approved symbol	AGO1	argonaute RISC component 1	HGNC:3262	1p34.3			AGO3
AGO4		AGO3	Approved symbol	AGO3	argonaute RISC catalytic component 3	HGNC:18421	1p34.3			AGO4
AGTR2		AGO4	Approved symbol	AGO4	argonaute RISC component 4	HGNC:18424	1p34.3			AGTR2
AHDC1		AGTR2	Approved symbol	AGTR2	angiotensin II receptor type 2	HGNC:338	Xq23			AHDC1
AHI1		AHDC1	Approved symbol	AHDC1	AT-hook DNA binding motif containing 1	HGNC:25230	1p36.11-p35.3			AHI1
AKAP9		AHI1	Approved symbol	AHI1	Abelson helper integration site 1	HGNC:21575	6q23.3			AKAP9
ALDH1A3		AKAP9	Approved symbol	AKAP9	A-kinase anchoring protein 9	HGNC:379	7q21.2			ALDH1A3
ADSS2		ALDH1A3	Approved symbol	ALDH1A3	aldehyde dehydrogenase 1 family member A3	HGNC:409	15q26.3			ADSS2
ALDH5A1		ADSS2	Approved symbol	ADSS2	adenylosuccinate synthase 2	HGNC:292	1q44			ALDH5A1
AMPD1		ALDH5A1	Approved symbol	ALDH5A1	aldehyde dehydrogenase 5 family member A1	HGNC:408	6p22.3			AMPD1
AMT		AMPD1	Approved symbol	AMPD1	adenosine monophosphate deaminase 1	HGNC:468	1p13.2			AMT
ANK2		AMT	Approved symbol	AMT	aminomethyltransferase	HGNC:473	3p21.31			ANK2
ANK3		ANK2	Approved symbol	ANK2	ankyrin 2	HGNC:493	4q25-q26			ANK3
ANKRD11		ANK3	Approved symbol	ANK3	ankyrin 3	HGNC:494	10q21.2			ANKRD11
ANKS1B		ANKRD11	Approved symbol	ANKRD11	ankyrin repeat domain 11	HGNC:21316	16q24.3			ANKS1B
ANXA1		ANKS1B	Approved symbol	ANKS1B	ankyrin repeat and sterile alpha motif domain containing 1B	HGNC:24600	12q23.1			ANXA1
AP1S2		ANXA1	Approved symbol	ANXA1	annexin A1	HGNC:533	9q21.13			AP1S2
APBA2		AP1S2	Approved symbol	AP1S2	adaptor related protein complex 1 subunit sigma 2	HGNC:560	Xp22.2			APBA2
APBB1		APBA2	Approved symbol	APBA2	amyloid beta precursor protein binding family A member 2	HGNC:579	15q13.1			APBB1
APH1A		APBB1	Approved symbol	APBB1	amyloid beta precursor protein binding family B member 1	HGNC:581	11p15.4			APH1A
ARHGAP11B		APH1A	Approved symbol	APH1A	aph-1 homolog A, gamma-secretase subunit	HGNC:29509	1q21.2			ARHGAP11B
ARHGAP32		ARHGAP11B	Approved symbol	ARHGAP11B	Rho GTPase activating protein 11B	HGNC:15782	15q13.2			ARHGAP32
ARHGAP5		ARHGAP32	Approved symbol	ARHGAP32	Rho GTPase activating protein 32	HGNC:17399	11q24.3			ARHGAP5
ARHGEF10		ARHGAP5	Approved symbol	ARHGAP5	Rho GTPase activating protein 5	HGNC:675	14q12			ARHGEF10
ARHGEF9		ARHGEF10	Approved symbol	ARHGEF10	Rho guanine nucleotide exchange factor 10	HGNC:14103	8p23.3			ARHGEF9
ARID1B		ARHGEF9	Approved symbol	ARHGEF9	Cdc42 guanine nucleotide exchange factor 9	HGNC:14561	Xq11.1			ARID1B
ARID2		ARID1B	Approved symbol	ARID1B	AT-rich interaction domain 1B	HGNC:18040	6q25.3			ARID2
ARNT2		ARID2	Approved symbol	ARID2	AT-rich interaction domain 2	HGNC:18037	12q12			ARNT2
ARX		ARNT2	Approved symbol	ARNT2	aryl hydrocarbon receptor nuclear translocator 2	HGNC:16876	15q25.1			ARX
ADORA2A		ARX	Approved symbol	ARX	aristaless related homeobox	HGNC:18060	Xp21.3			ADORA2A
ADRB2		ADORA2A	Approved symbol	ADORA2A	adenosine A2a receptor	HGNC:263	22q11.23			ADRB2
ALG6		ADRB2	Approved symbol	ADRB2	adrenoceptor beta 2	HGNC:286	5q32			ALG6
AR		ALG6	Approved symbol	ALG6	ALG6 alpha-1,3-glucosyltransferase	HGNC:23157	1p31.3			AR
ASAP2		AR	Previous symbol	AR	androgen receptor	HGNC:644	Xq12			AKR1B1
ASB14		AR	Previous symbol	AKR1B1	aldo-keto reductase family 1 member B	HGNC:381	7q33			ASAP2
ASH1L		ASAP2	Approved symbol	ASAP2	ArfGAP with SH3 domain, ankyrin repeat and PH domain 2	HGNC:2721	2p25.1			ASB14
ASMT		ASB14	Approved symbol	ASB14	ankyrin repeat and SOCS box containing 14	HGNC:19766	3p14.3			ASH1L
ASPM		ASH1L	Approved symbol	ASH1L	ASH1 like histone lysine methyltransferase	HGNC:19088	1q22			ASMT
ASTN2		ASMT	Approved symbol	ASMT	acetylserotonin O-methyltransferase	HGNC:750	Xp22.3 and Yp11.3			ASPM
ASXL3		ASPM	Approved symbol	ASPM	assembly factor for spindle microtubules	HGNC:19048	1q31.3			ASTN2
ATP10A		ASTN2	Approved symbol	ASTN2	astrotactin 2	HGNC:17021	9q33.1			ASXL3
ATP1A1		ASXL3	Approved symbol	ASXL3	ASXL transcriptional regulator 3	HGNC:29357	18q12.1			ATP10A
ATP1A3		ATP10A	Approved symbol	ATP10A	ATPase phospholipid transporting 10A (putative)	HGNC:13542	15q12			ATP1A1
ATP2B2		ATP1A1	Approved symbol	ATP1A1	ATPase Na+/K+ transporting subunit alpha 1	HGNC:799	1p13.1			ATP1A3
ATP6V0A2		ATP1A3	Approved symbol	ATP1A3	ATPase Na+/K+ transporting subunit alpha 3	HGNC:801	19q13.2			ATP2B2
ATRX		ATP2B2	Approved symbol	ATP2B2	ATPase plasma membrane Ca2+ transporting 2	HGNC:815	3p25.3			ATP2B4
AUTS2		ATP2B2	Previous symbol	ATP2B4	ATPase plasma membrane Ca2+ transporting 4	HGNC:817	1q32.1			ATP6V0A2
AVPR1A		ATP6V0A2	Approved symbol	ATP6V0A2	ATPase H+ transporting V0 subunit a2	HGNC:18481	12q24.31			ATRX
AVPR1B		ATRX	Approved symbol	ATRX	ATRX chromatin remodeler	HGNC:886	Xq21.1			AUTS2
AZGP1		AUTS2	Approved symbol	AUTS2	activator of transcription and developmental regulator AUTS2	HGNC:14262	7q11.22			AVPR1A
BAZ2B		AVPR1A	Approved symbol	AVPR1A	arginine vasopressin receptor 1A	HGNC:895	12q14.2			AVPR1B
BBS4		AVPR1B	Approved symbol	AVPR1B	arginine vasopressin receptor 1B	HGNC:896	1q32.1			AZGP1
BCAS1		AZGP1	Approved symbol	AZGP1	alpha-2-glycoprotein 1, zinc-binding	HGNC:910	7q22.1			BAZ2B
BCKDK		BAZ2B	Approved symbol	BAZ2B	bromodomain adjacent to zinc finger domain 2B	HGNC:963	2q24.2			BBS4
BCL11A		BBS4	Approved symbol	BBS4	Bardet-Biedl syndrome 4	HGNC:969	15q24.1			BCAS1
BCORL1		BCAS1	Approved symbol	BCAS1	breast carcinoma amplified sequence 1	HGNC:974	20q13.2			BCKDK
BIRC6		BCKDK	Approved symbol	BCKDK	branched chain keto acid dehydrogenase kinase	HGNC:16902	16p11.2			BCL11A
BRAF		BCL11A	Approved symbol	BCL11A	BAF chromatin remodeling complex subunit BCL11A	HGNC:13221	2p16.1			BCORL1
BRCA2		BCORL1	Approved symbol	BCORL1	BCL6 corepressor like 1	HGNC:25657	Xq26.1			BIRC6
BICDL1		BIRC6	Approved symbol	BIRC6	baculoviral IAP repeat containing 6	HGNC:13516	2p22.3			BRAF
BRD4		BRAF	Approved symbol	BRAF	B-Raf proto-oncogene, serine/threonine kinase	HGNC:1097	7q34			BRCA2
BRSK2		BRCA2	Approved symbol	BRCA2	BRCA2 DNA repair associated	HGNC:1101	13q13.1			BICDL1
BST1		BICDL1	Approved symbol	BICDL1	BICD family like cargo adaptor 1	HGNC:28095	12q24.23			BRD4
BTAF1		BRD4	Approved symbol	BRD4	bromodomain containing 4	HGNC:13575	19p13.12			BRSK2
BTRC		BRSK2	Approved symbol	BRSK2	BR serine/threonine kinase 2	HGNC:11405	11p15.5			BST1
C12orf57		BST1	Previous symbol	BST1	bone marrow stromal cell antigen 1	HGNC:1118	4p15.32			PGAP1
C15orf62		BST1	Previous symbol	PGAP1	post-GPI attachment to proteins inositol deacylase 1	HGNC:25712	2q33.1			BTAF1
C4B		BTAF1	Approved symbol	BTAF1	B-TFIID TATA-box binding protein associated factor 1	HGNC:17307	10q23.32			BTRC
CA6		BTRC	Approved symbol	BTRC	beta-transducin repeat containing E3 ubiquitin protein ligase	HGNC:1144	10q24.32			C12orf57
CACNA1A		C12orf57	Approved symbol	C12orf57	chromosome 12 open reading frame 57	HGNC:29521	12p13.31			C15orf62
CACNA1B		C15orf62	Approved symbol	C15orf62	chromosome 15 open reading frame 62	HGNC:34489	15q15.1			C4B
CACNA1C		C4B	Previous symbol	C4B	complement C4B (Chido blood group)	HGNC:1324	6p21.33			C4A
CACNA1D		C4B	Previous symbol	C4A	complement C4A (Rodgers blood group)	HGNC:1323	6p21.33			CA6
CACNA1E		CA6	Approved symbol	CA6	carbonic anhydrase 6	HGNC:1380	1p36.23			CACNA1A
CACNA1F		CACNA1A	Approved symbol	CACNA1A	calcium voltage-gated channel subunit alpha1 A	HGNC:1388	19p13.13			CACNA1B
CACNA1G		CACNA1B	Approved symbol	CACNA1B	calcium voltage-gated channel subunit alpha1 B	HGNC:1389	9q34.3			CACNA1C
CACNA1H		CACNA1C	Approved symbol	CACNA1C	calcium voltage-gated channel subunit alpha1 C	HGNC:1390	12p13.33			CACNA1D
CACNA1I		CACNA1D	Approved symbol	CACNA1D	calcium voltage-gated channel subunit alpha1 D	HGNC:1391	3p21.1			CACNA1E
CACNA2D1		CACNA1E	Approved symbol	CACNA1E	calcium voltage-gated channel subunit alpha1 E	HGNC:1392	1q25.3			CACNA1F
CACNA2D3		CACNA1F	Approved symbol	CACNA1F	calcium voltage-gated channel subunit alpha1 F	HGNC:1393	Xp11.23			CACNA1G
CACNB2		CACNA1G	Approved symbol	CACNA1G	calcium voltage-gated channel subunit alpha1 G	HGNC:1394	17q21.33			CACNA1H
CADM1		CACNA1H	Approved symbol	CACNA1H	calcium voltage-gated channel subunit alpha1 H	HGNC:1395	16p13.3			CACNA1I
CADPS		CACNA1I	Approved symbol	CACNA1I	calcium voltage-gated channel subunit alpha1 I	HGNC:1396	22q13.1			CACNA2D1
CADPS2		CACNA2D1	Approved symbol	CACNA2D1	calcium voltage-gated channel auxiliary subunit alpha2delta 1	HGNC:1399	7q21.11			CACNA2D3
CAMK2A		CACNA2D3	Approved symbol	CACNA2D3	calcium voltage-gated channel auxiliary subunit alpha2delta 3	HGNC:15460	3p21.1-p14.3			CACNB2
CAMK2B		CACNB2	Approved symbol	CACNB2	calcium voltage-gated channel auxiliary subunit beta 2	HGNC:1402	10p12			CADM1
CAPN12		CADM1	Approved symbol	CADM1	cell adhesion molecule 1	HGNC:5951	11q23.3			CADPS
CAPRIN1		CADPS	Approved symbol	CADPS	calcium dependent secretion activator	HGNC:1426	3p14.2			CADPS2
CARD11		CADPS2	Approved symbol	CADPS2	calcium dependent secretion activator 2	HGNC:16018	7q31.32			CAMK2A
CASC4		CAMK2A	Approved symbol	CAMK2A	calcium/calmodulin dependent protein kinase II alpha	HGNC:1460	5q32			CAMK2B
CASK		CAMK2B	Approved symbol	CAMK2B	calcium/calmodulin dependent protein kinase II beta	HGNC:1461	7p13			CAPN12
CASZ1		CAPN12	Approved symbol	CAPN12	calpain 12	HGNC:13249	19q13.2			CAPRIN1
CC2D1A		CAPRIN1	Approved symbol	CAPRIN1	cell cycle associated protein 1	HGNC:6743	11p13			CARD11
CCDC88C		CARD11	Approved symbol	CARD11	caspase recruitment domain family member 11	HGNC:16393	7p22.2			GOLM2
CCDC91		CASC4	Alias symbol	GOLM2	golgi membrane protein 2	HGNC:24892	15q15.3			CASK
CCIN		CASK	Approved symbol	CASK	calcium/calmodulin dependent serine protein kinase	HGNC:1497	Xp11.4			CASZ1
CCNG1		CASZ1	Approved symbol	CASZ1	castor zinc finger 1	HGNC:26002	1p36.22			CC2D1A
CCNK		CC2D1A	Approved symbol	CC2D1A	coiled-coil and C2 domain containing 1A	HGNC:30237	19p13.12			CCDC88C
CCSER1		CCDC88C	Approved symbol	CCDC88C	coiled-coil domain containing 88C	HGNC:19967	14q32.11-q32.12			CCDC91
CCT4		CCDC91	Approved symbol	CCDC91	coiled-coil domain containing 91	HGNC:24855	12p11.22			CCIN
CD276		CCIN	Approved symbol	CCIN	calicin	HGNC:1568	9p13.3			CCNG1
CD38		CCNG1	Approved symbol	CCNG1	cyclin G1	HGNC:1592	5q34			CCNK
CDC42BPB		CCNK	Approved symbol	CCNK	cyclin K	HGNC:1596	14q32.2			CCSER1
CDH10		CCSER1	Approved symbol	CCSER1	coiled-coil serine rich protein 1	HGNC:29349	4q22.1			CCT4
CDH11		CCT4	Approved symbol	CCT4	chaperonin containing TCP1 subunit 4	HGNC:1617	2p15			CD276
CDH13		CD276	Approved symbol	CD276	CD276 molecule	HGNC:19137	15q24.1			CD38
CDH8		CD38	Approved symbol	CD38	CD38 molecule	HGNC:1667	4p15.32			CDC42BPB
CDH9		CDC42BPB	Approved symbol	CDC42BPB	CDC42 binding protein kinase beta	HGNC:1738	14q32.32			CDH10
CDK13		CDH10	Approved symbol	CDH10	cadherin 10	HGNC:1749	5p14.2-p14.1			CDH11
CDK8		CDH11	Approved symbol	CDH11	cadherin 11	HGNC:1750	16q21			CDH13
CDKL5		CDH13	Approved symbol	CDH13	cadherin 13	HGNC:1753	16q23.3			CDH8
CECR2		CDH8	Approved symbol	CDH8	cadherin 8	HGNC:1767	16q21			CDH9
CELF4		CDH9	Approved symbol	CDH9	cadherin 9	HGNC:1768	5p14.1			CDK13
CELF6		CDK13	Approved symbol	CDK13	cyclin dependent kinase 13	HGNC:1733	7p14.1			CDK8
CEP135		CDK8	Approved symbol	CDK8	cyclin dependent kinase 8	HGNC:1779	13q12.13			CDKL5
CEP290		CDKL5	Approved symbol	CDKL5	cyclin dependent kinase like 5	HGNC:11411	Xp22.13			CECR2
CEP41		CECR2	Approved symbol	CECR2	CECR2 histone acetyl-lysine reader	HGNC:1840	22q11.1-q11.21			CELF4
CGNL1		CELF4	Approved symbol	CELF4	CUGBP Elav-like family member 4	HGNC:14015	18q12.2			CELF6
CHAMP1		CELF6	Approved symbol	CELF6	CUGBP Elav-like family member 6	HGNC:14059	15q23			CEP135
CHD1		CEP135	Approved symbol	CEP135	centrosomal protein 135	HGNC:29086	4q12			CEP290
CHD2		CEP290	Approved symbol	CEP290	centrosomal protein 290	HGNC:29021	12q21.32			CEP41
CHD3		CEP41	Approved symbol	CEP41	centrosomal protein 41	HGNC:12370	7q32.2			CGNL1
CHD7		CGNL1	Approved symbol	CGNL1	cingulin like 1	HGNC:25931	15q21.3			CHAMP1
CHD8		CHAMP1	Approved symbol	CHAMP1	chromosome alignment maintaining phosphoprotein 1	HGNC:20311	13q34			CHD1
CHKB		CHD1	Approved symbol	CHD1	chromodomain helicase DNA binding protein 1	HGNC:1915	5q15-q21.1			CHD2
CHMP1A		CHD2	Approved symbol	CHD2	chromodomain helicase DNA binding protein 2	HGNC:1917	15q26.1			CHD3
CHRM3		CHD3	Approved symbol	CHD3	chromodomain helicase DNA binding protein 3	HGNC:1918	17p13.1			CHD7
CHRNA7		CHD7	Approved symbol	CHD7	chromodomain helicase DNA binding protein 7	HGNC:20626	8q12.2			CHD8
CHRNB3		CHD8	Approved symbol	CHD8	chromodomain helicase DNA binding protein 8	HGNC:20153	14q11.2			CHKB
CIB2		CHKB	Approved symbol	CHKB	choline kinase beta	HGNC:1938	22q13.33			CHMP1A
CIC		CHMP1A	Approved symbol	CHMP1A	charged multivesicular body protein 1A	HGNC:8740	16q24.3			CHRM3
CLASP1		CHRM3	Approved symbol	CHRM3	cholinergic receptor muscarinic 3	HGNC:1952	1q43			CHRNA7
CLN8		CHRNA7	Approved symbol	CHRNA7	cholinergic receptor nicotinic alpha 7 subunit	HGNC:1960	15q13.3			CHRNB3
CLTCL1		CHRNB3	Approved symbol	CHRNB3	cholinergic receptor nicotinic beta 3 subunit	HGNC:1963	8p11.21			CIB2
CMIP		CIB2	Approved symbol	CIB2	calcium and integrin binding family member 2	HGNC:24579	15q25.1			CIC
CMPK2		CIC	Approved symbol	CIC	capicua transcriptional repressor	HGNC:14214	19q13.2			CLASP1
CNGB3		CLASP1	Approved symbol	CLASP1	cytoplasmic linker associated protein 1	HGNC:17088	2q14.2-q14.3			CLN8
CNKSR2		CLN8	Approved symbol	CLN8	CLN8 transmembrane ER and ERGIC protein	HGNC:2079	8p23.3			CLTCL1
CNOT3		CLTCL1	Approved symbol	CLTCL1	clathrin heavy chain like 1	HGNC:2093	22q11.21			CMIP
CNR1		CMIP	Approved symbol	CMIP	c-Maf inducing protein	HGNC:24319	16q23.2-q23.3			CMPK2
CNTN3		CMPK2	Approved symbol	CMPK2	cytidine/uridine monophosphate kinase 2	HGNC:27015	2p25.2			CNGB3
CNTN4		CNGB3	Approved symbol	CNGB3	cyclic nucleotide gated channel subunit beta 3	HGNC:2153	8q21.3			CNKSR2
CNTN5		CNKSR2	Approved symbol	CNKSR2	connector enhancer of kinase suppressor of Ras 2	HGNC:19701	Xp22.12			CNOT3
CNTN6		CNOT3	Approved symbol	CNOT3	CCR4-NOT transcription complex subunit 3	HGNC:7879	19q13.42			CNR1
CNTNAP2		CNR1	Previous symbol	CNR1	cannabinoid receptor 1	HGNC:2159	6q15			PCDHA2
CNTNAP3		CNR1	Previous symbol	PCDHA@	protocadherin alpha cluster, complex locus	HGNC:8662	5q31			PCDHA4
CNTNAP4		CNR1	Previous symbol	PCDHA4	protocadherin alpha 4	HGNC:8670	5q31.3			CNTN3
CNTNAP5		CNTN3	Approved symbol	CNTN3	contactin 3	HGNC:2173	3p12.3			CNTN4
COL28A1		CNTN4	Approved symbol	CNTN4	contactin 4	HGNC:2174	3p26.3-p26.2			CNTN5
CPT2		CNTN5	Approved symbol	CNTN5	contactin 5	HGNC:2175	11q22.1			CNTN6
CPZ		CNTN6	Approved symbol	CNTN6	contactin 6	HGNC:2176	3p26.3			CNTNAP2
CREBBP		CNTNAP2	Approved symbol	CNTNAP2	contactin associated protein 2	HGNC:13830	7q35-q36.1			CNTNAP3
CSDE1		CNTNAP3	Approved symbol	CNTNAP3	contactin associated protein family member 3	HGNC:13834	9p12			CNTNAP4
CSMD1		CNTNAP4	Approved symbol	CNTNAP4	contactin associated protein family member 4	HGNC:18747	16q23.1			CNTNAP5
CSNK1E		CNTNAP5	Approved symbol	CNTNAP5	contactin associated protein family member 5	HGNC:18748	2q14.3			COL28A1
CTCF		COL28A1	Approved symbol	COL28A1	collagen type XXVIII alpha 1 chain	HGNC:22442	7p21.3			CPT2
CTNNA2		CPT2	Approved symbol	CPT2	carnitine palmitoyltransferase 2	HGNC:2330	1p32.3			CPZ
CTNNA3		CPZ	Approved symbol	CPZ	carboxypeptidase Z	HGNC:2333	4p16.1			CREBBP
CTNNB1		CREBBP	Approved symbol	CREBBP	CREB binding protein	HGNC:2348	16p13.3			CSDE1
CTNND2		CSDE1	Approved symbol	CSDE1	cold shock domain containing E1	HGNC:29905	1p13.2			CSMD1
CTTNBP2		CSMD1	Approved symbol	CSMD1	CUB and Sushi multiple domains 1	HGNC:14026	8p23.2			CSNK1E
CUL3		CSNK1E	Approved symbol	CSNK1E	casein kinase 1 epsilon	HGNC:2453	22q13.1			CTCF
CUL7		CTCF	Approved symbol	CTCF	CCCTC-binding factor	HGNC:13723	16q22.1			CTNNA2
CUX1		CTNNA2	Approved symbol	CTNNA2	catenin alpha 2	HGNC:2510	2p12			CTNNA3
CUX2		CTNNA3	Approved symbol	CTNNA3	catenin alpha 3	HGNC:2511	10q21.3			CTNNB1
CX3CR1		CTNNB1	Approved symbol	CTNNB1	catenin beta 1	HGNC:2514	3p22.1			CTNND2
CYFIP1		CTNND2	Approved symbol	CTNND2	catenin delta 2	HGNC:2516	5p15.2			CTTNBP2
CYLC2		CTTNBP2	Approved symbol	CTTNBP2	cortactin binding protein 2	HGNC:15679	7q31.31			CUL3
CYP27A1		CUL3	Approved symbol	CUL3	cullin 3	HGNC:2553	2q36.2			CUL7
DAGLA		CUL7	Approved symbol	CUL7	cullin 7	HGNC:21024	6p21.1			CUX1
DAPP1		CUX1	Approved symbol	CUX1	cut like homeobox 1	HGNC:2557	7q22.1			CUX2
DDX3X		CUX2	Approved symbol	CUX2	cut like homeobox 2	HGNC:19347	12q24.11-q24.12			CX3CR1
DDX53		CX3CR1	Approved symbol	CX3CR1	C-X3-C motif chemokine receptor 1	HGNC:2558	3p22.2			CYFIP1
DEAF1		CYFIP1	Approved symbol	CYFIP1	cytoplasmic FMR1 interacting protein 1	HGNC:13759	15q11.2			CYLC2
CADM2		CYLC2	Approved symbol	CYLC2	cylicin 2	HGNC:2583	9q31.1			CYP27A1
CAMK4		CYP27A1	Approved symbol	CYP27A1	cytochrome P450 family 27 subfamily A member 1	HGNC:2605	2q35			DAGLA
CD99L2		DAGLA	Approved symbol	DAGLA	diacylglycerol lipase alpha	HGNC:1165	11q12.2			DAPP1
CDH22		DAPP1	Approved symbol	DAPP1	dual adaptor of phosphotyrosine and 3-phosphoinositides 1	HGNC:16500	4q23			DDX3X
CPEB4		DDX3X	Approved symbol	DDX3X	DEAD-box helicase 3 X-linked	HGNC:2745	Xp11.4			DDX53
CYP11B1		DDX53	Approved symbol	DDX53	DEAD-box helicase 53	HGNC:20083	Xp22.11			DEAF1
DDC		DEAF1	Approved symbol	DEAF1	DEAF1 transcription factor	HGNC:14677	11p15.5			CADM2
DENR		CADM2	Approved symbol	CADM2	cell adhesion molecule 2	HGNC:29849	3p12.1			CAMK4
DEPDC5		CAMK4	Approved symbol	CAMK4	calcium/calmodulin dependent protein kinase IV	HGNC:1464	5q22.1			CD99L2
DHCR7		CD99L2	Approved symbol	CD99L2	CD99 molecule like 2	HGNC:18237	Xq28			CDH22
DHX30		CDH22	Approved symbol	CDH22	cadherin 22	HGNC:13251	20q13.12			CPEB4
DIP2A		CPEB4	Approved symbol	CPEB4	cytoplasmic polyadenylation element binding protein 4	HGNC:21747	5q35.2			CYP11B1
DIP2C		CYP11B1	Approved symbol	CYP11B1	cytochrome P450 family 11 subfamily B member 1	HGNC:2591	8q24.3			DDC
DISC1		DDC	Approved symbol	DDC	dopa decarboxylase	HGNC:2719	7p12.2-p12.1			DENR
DIPK2A		DENR	Approved symbol	DENR	density regulated re-initiation and release factor	HGNC:2769	12q24.31			DEPDC5
DIXDC1		DEPDC5	Approved symbol	DEPDC5	DEP domain containing 5, GATOR1 subcomplex subunit	HGNC:18423	22q12.2-q12.3			DHCR7
DLG1		DHCR7	Approved symbol	DHCR7	7-dehydrocholesterol reductase	HGNC:2860	11q13.4			DHX30
DLG2		DHX30	Approved symbol	DHX30	DExH-box helicase 30	HGNC:16716	3p21.31			DIP2A
DLG4		DIP2A	Approved symbol	DIP2A	disco interacting protein 2 homolog A	HGNC:17217	21q22.3			DIP2C
DLGAP1		DIP2C	Approved symbol	DIP2C	disco interacting protein 2 homolog C	HGNC:29150	10p15.3			DISC1
DLGAP2		DISC1	Approved symbol	DISC1	DISC1 scaffold protein	HGNC:2888	1q42.2			DIPK2A
DLGAP3		DIPK2A	Approved symbol	DIPK2A	divergent protein kinase domain 2A	HGNC:28490	3q24			DIXDC1
DLL1		DIXDC1	Approved symbol	DIXDC1	DIX domain containing 1	HGNC:23695	11q23.1			DLG1
DLX3		DLG1	Approved symbol	DLG1	discs large MAGUK scaffold protein 1	HGNC:2900	3q29			DLGAP5
DLX6		DLG1	Alias symbol	DLGAP5	DLG associated protein 5	HGNC:16864	14q22.3			DLG2
DMD		DLG2	Previous symbol	DLG2	discs large MAGUK scaffold protein 2	HGNC:2901	11q14.1			MPP2
DMPK		DLG2	Previous symbol	MPP2	membrane palmitoylated protein 2	HGNC:7220	17q21.31			DLG4
DMWD		DLG4	Previous symbol	DLG4	discs large MAGUK scaffold protein 4	HGNC:2903	17p13.1			LLGL1
DMXL2		DLG4	Previous symbol	LLGL1	LLGL scribble cell polarity complex component 1	HGNC:6628	17p11.2			DLGAP1
DNAH10		DLGAP1	Approved symbol	DLGAP1	DLG associated protein 1	HGNC:2905	18p11.31			DLGAP2
DNAH17		DLGAP2	Approved symbol	DLGAP2	DLG associated protein 2	HGNC:2906	8p23.3			DLGAP3
DNAH3		DLGAP3	Approved symbol	DLGAP3	DLG associated protein 3	HGNC:30368	1p34.3			DLL1
DNER		DLL1	Approved symbol	DLL1	delta like canonical Notch ligand 1	HGNC:2908	6q27			DLX3
DNMT3A		DLX3	Approved symbol	DLX3	distal-less homeobox 3	HGNC:2916	17q21.33			DLX6
DOCK1		DLX6	Approved symbol	DLX6	distal-less homeobox 6	HGNC:2919	7q21.3			DMD
DOCK4		DMD	Approved symbol	DMD	dystrophin	HGNC:2928	Xp21.2-p21.1			DMPK
DOCK8		DMPK	Approved symbol	DMPK	DM1 protein kinase	HGNC:2933	19q13.32			DMWD
DOLK		DMWD	Approved symbol	DMWD	DM1 locus, WD repeat containing	HGNC:2936	19q13.32			DMXL2
DPP10		DMXL2	Approved symbol	DMXL2	Dmx like 2	HGNC:2938	15q21.2			DNAH10
DPP3		DNAH10	Approved symbol	DNAH10	dynein axonemal heavy chain 10	HGNC:2941	12q24.31			DNAH17
DPP4		DNAH17	Approved symbol	DNAH17	dynein axonemal heavy chain 17	HGNC:2946	17q25.3			DNAH3
DPP6		DNAH3	Approved symbol	DNAH3	dynein axonemal heavy chain 3	HGNC:2949	16p12.3			DNER
DPYD		DNER	Approved symbol	DNER	delta/notch like EGF repeat containing	HGNC:24456	2q36.3			DNMT3A
DPYSL2		DNMT3A	Approved symbol	DNMT3A	DNA methyltransferase 3 alpha	HGNC:2978	2p23.3			DOCK1
DPYSL3		DOCK1	Approved symbol	DOCK1	dedicator of cytokinesis 1	HGNC:2987	10q26.2			DOCK4
DRD2		DOCK4	Approved symbol	DOCK4	dedicator of cytokinesis 4	HGNC:19192	7q31.1			DOCK8
DRD3		DOCK8	Approved symbol	DOCK8	dedicator of cytokinesis 8	HGNC:19191	9p24.3			DOLK
DSCAM		DOLK	Approved symbol	DOLK	dolichol kinase	HGNC:23406	9q34.11			DPP10
DST		DPP10	Approved symbol	DPP10	dipeptidyl peptidase like 10	HGNC:20823	2q14.1			DPP3
DUSP15		DPP3	Approved symbol	DPP3	dipeptidyl peptidase 3	HGNC:3008	11q13.2			DPP4
DVL3		DPP4	Approved symbol	DPP4	dipeptidyl peptidase 4	HGNC:3009	2q24.2			DPP6
DYDC1		DPP6	Approved symbol	DPP6	dipeptidyl peptidase like 6	HGNC:3010	7q36.2			DPYD
DYDC2		DPYD	Approved symbol	DPYD	dihydropyrimidine dehydrogenase	HGNC:3012	1p21.3			DPYSL2
DYNC1H1		DPYSL2	Approved symbol	DPYSL2	dihydropyrimidinase like 2	HGNC:3014	8p21.2			DPYSL3
DYRK1A		DPYSL3	Approved symbol	DPYSL3	dihydropyrimidinase like 3	HGNC:3015	5q32			DRD2
EBF3		DRD2	Approved symbol	DRD2	dopamine receptor D2	HGNC:3023	11q23.2			DRD3
EEF1A2		DRD3	Approved symbol	DRD3	dopamine receptor D3	HGNC:3024	3q13.31			DSCAM
EFR3A		DSCAM	Approved symbol	DSCAM	DS cell adhesion molecule	HGNC:3039	21q22.2			DST
EGR3		DST	Approved symbol	DST	dystonin	HGNC:1090	6p12.1			DUSP15
EHMT1		DUSP15	Approved symbol	DUSP15	dual specificity phosphatase 15	HGNC:16236	20q11.21			DVL3
BRWD3		DVL3	Approved symbol	DVL3	dishevelled segment polarity protein 3	HGNC:3087	3q27.1			DYDC1
CLCN4		DYDC1	Approved symbol	DYDC1	DPY30 domain containing 1	HGNC:23460	10q23.1			DYDC2
DLX2		DYDC2	Approved symbol	DYDC2	DPY30 domain containing 2	HGNC:23468	10q23.1			DYNC1H1
DRD1		DYNC1H1	Approved symbol	DYNC1H1	dynein cytoplasmic 1 heavy chain 1	HGNC:2961	14q32.31			DYRK1A
EIF3G		DYRK1A	Approved symbol	DYRK1A	dual specificity tyrosine phosphorylation regulated kinase 1A	HGNC:3091	21q22.13			EBF3
EIF4E		EBF3	Approved symbol	EBF3	EBF transcription factor 3	HGNC:19087	10q26.3			EEF1A2
ELAVL2		EEF1A2	Approved symbol	EEF1A2	eukaryotic translation elongation factor 1 alpha 2	HGNC:3192	20q13.33			EFR3A
ELAVL3		EFR3A	Approved symbol	EFR3A	EFR3 homolog A	HGNC:28970	8q24.22			EGR3
ELOVL2		EGR3	Approved symbol	EGR3	early growth response 3	HGNC:3240	8p21.3			EHMT1
ELP4		EHMT1	Approved symbol	EHMT1	euchromatic histone lysine methyltransferase 1	HGNC:24650	9q34.3			BRWD3
EN2		BRWD3	Approved symbol	BRWD3	bromodomain and WD repeat domain containing 3	HGNC:17342	Xq21.1			CLCN4
EP300		CLCN4	Approved symbol	CLCN4	chloride voltage-gated channel 4	HGNC:2022	Xp22.2			DLX2
EP400		DLX2	Approved symbol	DLX2	distal-less homeobox 2	HGNC:2915	2q31.1			DRD1
EPC2		DRD1	Approved symbol	DRD1	dopamine receptor D1	HGNC:3020	5q35.2			EIF3G
EMSY		EIF3G	Duplicate symbol	EIF3G	eukaryotic translation initiation factor 3 subunit G	HGNC:3274	19p13.2			EIF4E
EPHB2		EIF3G	Duplicate symbol	EIF3G	eukaryotic translation initiation factor 3 subunit G	HGNC:3274	19p13.2			ELAVL2
EPPK1		EIF4E	Approved symbol	EIF4E	eukaryotic translation initiation factor 4E	HGNC:3287	4q23			ELAVL3
ERG		ELAVL2	Approved symbol	ELAVL2	ELAV like RNA binding protein 2	HGNC:3313	9p21.3			ELOVL2
ERMN		ELAVL3	Approved symbol	ELAVL3	ELAV like RNA binding protein 3	HGNC:3314	19p13.2			ELP4
ESR2		ELOVL2	Approved symbol	ELOVL2	ELOVL fatty acid elongase 2	HGNC:14416	6p24.2			EN2
ESRRB		ELP4	Approved symbol	ELP4	elongator acetyltransferase complex subunit 4	HGNC:1171	11p13			EP300
ETFB		EN2	Approved symbol	EN2	engrailed homeobox 2	HGNC:3343	7q36.3			EP400
EXOC3		EP300	Approved symbol	EP300	E1A binding protein p300	HGNC:3373	22q13.2			EPC2
EXOC5		EP400	Approved symbol	EP400	E1A binding protein p400	HGNC:11958	12q24.33			EMSY
EXOC6		EPC2	Approved symbol	EPC2	enhancer of polycomb homolog 2	HGNC:24543	2q23.1			EPHB2
EXOC6B		EMSY	Approved symbol	EMSY	EMSY transcriptional repressor, BRCA2 interacting	HGNC:18071	11q13.5			EPPK1
EXT1		EPHB2	Approved symbol	EPHB2	EPH receptor B2	HGNC:3393	1p36.12			ERG
FABP5		EPPK1	Approved symbol	EPPK1	epiplakin 1	HGNC:15577	8q24.3			ERMN
FAM47A		ERG	Approved symbol	ERG	ETS transcription factor ERG	HGNC:3446	21q22.2			ESR2
FAM92B		ERMN	Approved symbol	ERMN	ermin	HGNC:29208	2q24.1			ESRRB
FAM98C		ESR2	Approved symbol	ESR2	estrogen receptor 2	HGNC:3468	14q23.2-q23.3			ETFB
FAN1		ESRRB	Approved symbol	ESRRB	estrogen related receptor beta	HGNC:3473	14q24.3			EXOC3
FAT1		ETFB	Approved symbol	ETFB	electron transfer flavoprotein subunit beta	HGNC:3482	19q13.41			EXOC5
FBN1		EXOC3	Approved symbol	EXOC3	exocyst complex component 3	HGNC:30378	5p15.33			EXOC6
ERBIN		EXOC5	Approved symbol	EXOC5	exocyst complex component 5	HGNC:10696	14q22.3			EXOC6B
FBXO11		EXOC6	Approved symbol	EXOC6	exocyst complex component 6	HGNC:23196	10q23.33			EXT1
FBXO40		EXOC6B	Approved symbol	EXOC6B	exocyst complex component 6B	HGNC:17085	2p13.2			FABP5
FCRL6		EXT1	Approved symbol	EXT1	exostosin glycosyltransferase 1	HGNC:3512	8q24.11			FABP5P1
FEZF2		FABP5	Previous symbol	FABP5	fatty acid binding protein 5	HGNC:3560	8q21.13			FAM47A
FGA		FABP5	Previous symbol	FABP5P1	fatty acid binding protein 5 pseudogene 1	HGNC:31059	13q22.1			CIBAR2
FHIT		FAM47A	Approved symbol	FAM47A	family with sequence similarity 47 member A	HGNC:29962	Xp21.1			FAM98C
FMR1		FAM92B	Alias symbol	CIBAR2	CBY1 interacting BAR domain containing 2	HGNC:24781	16q24.1			FAN1
FOXG1		FAM98C	Approved symbol	FAM98C	family with sequence similarity 98 member C	HGNC:27119	19q13.2			FAT1
FOXP1		FAN1	Approved symbol	FAN1	FANCD2 and FANCI associated nuclease 1	HGNC:29170	15q13.3			FBN1
FOXP2		FAT1	Approved symbol	FAT1	FAT atypical cadherin 1	HGNC:3595	4q35.2			ERBIN
FRK		FBN1	Approved symbol	FBN1	fibrillin 1	HGNC:3603	15q21.1			FBXO11
FRMPD4		ERBIN	Approved symbol	ERBIN	erbb2 interacting protein	HGNC:15842	5q12.3			FBXO40
GABBR2		FBXO11	Approved symbol	FBXO11	F-box protein 11	HGNC:13590	2p16.3			FCRL6
GABRA3		FBXO40	Approved symbol	FBXO40	F-box protein 40	HGNC:29816	3q13.33			FEZF2
GABRA4		FCRL6	Approved symbol	FCRL6	Fc receptor like 6	HGNC:31910	1q23.2			FGA
GABRB3		FEZF2	Approved symbol	FEZF2	FEZ family zinc finger 2	HGNC:13506	3p14.2			FHIT
GABRG3		FGA	Approved symbol	FGA	fibrinogen alpha chain	HGNC:3661	4q31.3			FMR1
GALNT13		FHIT	Approved symbol	FHIT	fragile histidine triad diadenosine triphosphatase	HGNC:3701	3p14.2			FOXG1
GALNT14		FMR1	Approved symbol	FMR1	FMRP translational regulator 1	HGNC:3775	Xq27.3			FOXP1
GALNT8		FOXG1	Approved symbol	FOXG1	forkhead box G1	HGNC:3811	14q12			FOXP2
GATM		FOXP1	Approved symbol	FOXP1	forkhead box P1	HGNC:3823	3p13			FRK
GDA		FOXP2	Approved symbol	FOXP2	forkhead box P2	HGNC:13875	7q31.1			FRMPD4
GGNBP2		FRK	Approved symbol	FRK	fyn related Src family tyrosine kinase	HGNC:3955	6q22.1			GABBR2
GIGYF1		FRMPD4	Approved symbol	FRMPD4	FERM and PDZ domain containing 4	HGNC:29007	Xp22.2			GABRA3
GIGYF2		GABBR2	Approved symbol	GABBR2	gamma-aminobutyric acid type B receptor subunit 2	HGNC:4507	9q22.33			GABRA4
GLIS1		GABRA3	Approved symbol	GABRA3	gamma-aminobutyric acid type A receptor subunit alpha3	HGNC:4077	Xq28			GABRB3
GLO1		GABRA4	Approved symbol	GABRA4	gamma-aminobutyric acid type A receptor subunit alpha4	HGNC:4078	4p12			GABRG3
GLRA2		GABRB3	Previous symbol	GABRB3	gamma-aminobutyric acid type A receptor subunit beta3	HGNC:4083	15q12			GALNT13
GNAS		GABRB3	Previous symbol	GABRG3	gamma-aminobutyric acid type A receptor subunit gamma3	HGNC:4088	15q12			GALNT14
GNB1L		GALNT13	Approved symbol	GALNT13	polypeptide N-acetylgalactosaminyltransferase 13	HGNC:23242	2q23.3-q24.1			GALNT8
GPC4		GALNT14	Approved symbol	GALNT14	polypeptide N-acetylgalactosaminyltransferase 14	HGNC:22946	2p23.1			GATM
GPC6		GALNT8	Approved symbol	GALNT8	polypeptide N-acetylgalactosaminyltransferase 8	HGNC:4130	12p13.32			GDA
GPD2		GATM	Approved symbol	GATM	glycine amidinotransferase	HGNC:4175	15q21.1			SLC25A16
GPHN		GDA	Approved symbol	GDA	guanine deaminase	HGNC:4212	9q21.13			PAEP
GPR37		GDA	Previous symbol	SLC25A16	solute carrier family 25 member 16	HGNC:10986	10q21.3			GGNBP2
GPR85		GDA	Previous symbol	PAEP	progestagen associated endometrial protein	HGNC:8573	9q34.3			GIGYF1
GRIA1		GGNBP2	Approved symbol	GGNBP2	gametogenetin binding protein 2	HGNC:19357	17q12			GIGYF2
GRIA2		GIGYF1	Approved symbol	GIGYF1	GRB10 interacting GYF protein 1	HGNC:9126	7q22.1			GLIS1
GRID1		GIGYF2	Approved symbol	GIGYF2	GRB10 interacting GYF protein 2	HGNC:11960	2q37.1			GLO1
GRID2		GLIS1	Approved symbol	GLIS1	GLIS family zinc finger 1	HGNC:29525	1p32.3			GLRA2
GRID2IP		GLO1	Approved symbol	GLO1	glyoxalase I	HGNC:4323	6p21.2			GNAS
GRIK2		GLRA2	Approved symbol	GLRA2	glycine receptor alpha 2	HGNC:4327	Xp22.2			GNB1L
FBXO33		GNAS	Approved symbol	GNAS	GNAS complex locus	HGNC:4392	20q13.32			GPC4
GAS2		GNB1L	Approved symbol	GNB1L	G protein subunit beta 1 like	HGNC:4397	22q11.21			GPC6
GPX1		GPC4	Approved symbol	GPC4	glypican 4	HGNC:4452	Xq26.2			GPD2
GRIK3		GPC6	Approved symbol	GPC6	glypican 6	HGNC:4454	13q31.3-q32.1			GPHN
GRIK4		GPD2	Approved symbol	GPD2	glycerol-3-phosphate dehydrogenase 2	HGNC:4456	2q24.1			GPR37
GRIK5		GPHN	Approved symbol	GPHN	gephyrin	HGNC:15465	14q23.3			GPR85
GRIN1		GPR37	Approved symbol	GPR37	G protein-coupled receptor 37	HGNC:4494	7q31.33			GRIA1
GRIN2A		GPR85	Approved symbol	GPR85	G protein-coupled receptor 85	HGNC:4536	7q31.1			GRIA2
GRIN2B		GRIA1	Approved symbol	GRIA1	glutamate ionotropic receptor AMPA type subunit 1	HGNC:4571	5q33.2			GRID1
GRIP1		GRIA2	Approved symbol	GRIA2	glutamate ionotropic receptor AMPA type subunit 2	HGNC:4572	4q32.1			GRID2
GRM5		GRID1	Approved symbol	GRID1	glutamate ionotropic receptor delta type subunit 1	HGNC:4575	10q23.1-q23.2			GRID2IP
GRM7		GRID2	Approved symbol	GRID2	glutamate ionotropic receptor delta type subunit 2	HGNC:4576	4q22.1-q22.2			GRIK2
GSTM1		GRID2IP	Approved symbol	GRID2IP	Grid2 interacting protein	HGNC:18464	7p22.1			GRIK5
GTF2I		GRIK2	Previous symbol	GRIK2	glutamate ionotropic receptor kainate type subunit 2	HGNC:4580	6q16.3			FBXO33
GUCY1A2		GRIK2	Previous symbol	GRIK5	glutamate ionotropic receptor kainate type subunit 5	HGNC:4583	19q13.2			GAS2
HCFC1		FBXO33	Approved symbol	FBXO33	F-box protein 33	HGNC:19833	14q21.1			GPX1
HCN1		GAS2	Approved symbol	GAS2	growth arrest specific 2	HGNC:4167	11p14.3			GRIK3
HDAC4		GPX1	Approved symbol	GPX1	glutathione peroxidase 1	HGNC:4553	3p21.31			GRIK4
HDAC8		GRIK3	Approved symbol	GRIK3	glutamate ionotropic receptor kainate type subunit 3	HGNC:4581	1p34.3			GRIN1
HDLBP		GRIK4	Approved symbol	GRIK4	glutamate ionotropic receptor kainate type subunit 4	HGNC:4582	11q23.3			GPRIN1
HECTD4		GRIK5	Approved symbol	GRIK5	glutamate ionotropic receptor kainate type subunit 5	HGNC:4583	19q13.2			GRIN2A
HECW2		GRIN1	Previous symbol	GRIN1	glutamate ionotropic receptor NMDA type subunit 1	HGNC:4584	9q34.3			GRIN2B
HEPACAM		GRIN1	Previous symbol	GPRIN1	G protein regulated inducer of neurite outgrowth 1	HGNC:24835	5q35.2			GRIP1
H2BC11		GRIN2A	Approved symbol	GRIN2A	glutamate ionotropic receptor NMDA type subunit 2A	HGNC:4585	16p13.2			LGALS12
HERC2		GRIN2B	Approved symbol	GRIN2B	glutamate ionotropic receptor NMDA type subunit 2B	HGNC:4586	12p13.1			NCOA2
HIVEP3		GRIP1	Previous symbol	GRIP1	glutamate receptor interacting protein 1	HGNC:18708	12q14.3			GRM5
HLA-A		GRIP1	Previous symbol	LGALS12	galectin 12	HGNC:15788	11q12.3			GRM7
HLA-B		GRIP1	Previous symbol	NCOA2	nuclear receptor coactivator 2	HGNC:7669	8q13.3			GSTM1
HLA-DPB1		GRM5	Approved symbol	GRM5	glutamate metabotropic receptor 5	HGNC:4597	11q14.2-q14.3			GTF2I
HLA-DRB1		GRM7	Approved symbol	GRM7	glutamate metabotropic receptor 7	HGNC:4599	3p26.1			GUCY1A2
HLA-G		GSTM1	Approved symbol	GSTM1	glutathione S-transferase mu 1	HGNC:4632	1p13.3			HCFC1
HMGN1		GTF2I	Approved symbol	GTF2I	general transcription factor IIi	HGNC:4659	7q11.23			HCN1
HNRNPH2		GUCY1A2	Approved symbol	GUCY1A2	guanylate cyclase 1 soluble subunit alpha 2	HGNC:4684	11q22.3			HDAC4
HNRNPU		HCFC1	Approved symbol	HCFC1	host cell factor C1	HGNC:4839	Xq28			HDAC8
HOMER1		HCN1	Approved symbol	HCN1	hyperpolarization activated cyclic nucleotide gated potassium channel 1	HGNC:4845	5p12			HDLBP
HOXA1		HDAC4	Approved symbol	HDAC4	histone deacetylase 4	HGNC:14063	2q37.3			HECTD4
HRAS		HDAC8	Approved symbol	HDAC8	histone deacetylase 8	HGNC:13315	Xq13.1			HECW2
HS3ST5		HDLBP	Approved symbol	HDLBP	high density lipoprotein binding protein	HGNC:4857	2q37.3			HEPACAM
HSD11B1		HECTD4	Approved symbol	HECTD4	HECT domain E3 ubiquitin protein ligase 4	HGNC:26611	12q24.13			H2BC11
HTR1B		HECW2	Approved symbol	HECW2	HECT, C2 and WW domain containing E3 ubiquitin protein ligase 2	HGNC:29853	2q32.3			HERC2
HTR3A		HEPACAM	duplicate symbol	HEPACAM	hepatic and glial cell adhesion molecule	HGNC:26361	11q24.2			HIVEP3
HTR3C		HEPACAM	duplicate symbol	HEPACAM	hepatic and glial cell adhesion molecule	HGNC:26361	11q24.2			HLA-A
HUWE1		H2BC11	Approved symbol	H2BC11	H2B clustered histone 11	HGNC:4761	6p22.1			HLA-B
HYDIN		HERC2	Approved symbol	HERC2	HECT and RLD domain containing E3 ubiquitin protein ligase 2	HGNC:4868	15q13.1			HLA-DPB1
ICA1		HIVEP3	Approved symbol	HIVEP3	HIVEP zinc finger 3	HGNC:13561	1p34.2			HLA-G
IL1R2		HLA-A	Approved symbol	HLA-A	major histocompatibility complex, class I, A	HGNC:4931	6p22.1			HMGN1
IL1RAPL1		HLA-B	Approved symbol	HLA-B	major histocompatibility complex, class I, B	HGNC:4932	6p21.33			HNRNPH2
IL1RAPL2		HLA-DPB1	duplicate symbol	HLA-DPB1	major histocompatibility complex, class II, DP beta 1	HGNC:4940	6p21.32			HNRNPU
ILF2		HLA-DRB1	duplicate symbol	HLA-DRB1	major histocompatibility complex, class II, DR beta 1	HGNC:4948	6p21.32			HOMER1
IMMP2L		HLA-G	Approved symbol	HLA-G	major histocompatibility complex, class I, G	HGNC:4964	6p22.1			HOXA1
INPP1		HMGN1	Approved symbol	HMGN1	high mobility group nucleosome binding domain 1	HGNC:4984	21q22.2			HRAS
INTS1		HNRNPH2	Approved symbol	HNRNPH2	heterogeneous nuclear ribonucleoprotein H2	HGNC:5042	Xq22.1			HS3ST5
INTS6		HNRNPU	duplicate symbol	HNRNPU	heterogeneous nuclear ribonucleoprotein U	HGNC:5048	1q44			HS3ST6
IQGAP3		HNRNPU	duplicate symbol	HNRNPU	heterogeneous nuclear ribonucleoprotein U	HGNC:5048	1q44			HSD11B1
IQSEC2		HOMER1	Approved symbol	HOMER1	homer scaffold protein 1	HGNC:17512	5q14.1			HTR1B
IRF2BPL		HOXA1	Approved symbol	HOXA1	homeobox A1	HGNC:5099	7p15.2			HTR3A
ITGB3		HRAS	Approved symbol	HRAS	HRas proto-oncogene, GTPase	HGNC:5173	11p15.5			HTR3C
ITPR1		HS3ST5	Previous symbol	HS3ST5	heparan sulfate-glucosamine 3-sulfotransferase 5	HGNC:19419	6q21-q22.1			HUWE1
ITSN1		HS3ST5	Previous symbol	HS3ST6	heparan sulfate-glucosamine 3-sulfotransferase 6	HGNC:14178	16p13.3			HYDIN
JARID2		HSD11B1	Approved symbol	HSD11B1	hydroxysteroid 11-beta dehydrogenase 1	HGNC:5208	1q32.2			ICA1
JMJD1C		HTR1B	Approved symbol	HTR1B	5-hydroxytryptamine receptor 1B	HGNC:5287	6q14.1			IL1R2
KANK1		HTR3A	Approved symbol	HTR3A	5-hydroxytryptamine receptor 3A	HGNC:5297	11q23.2			IL1RAPL1
KANSL1		HTR3C	Approved symbol	HTR3C	5-hydroxytryptamine receptor 3C	HGNC:24003	3q27.1			IL1RAPL2
KAT2B		HUWE1	Approved symbol	HUWE1	HECT, UBA and WWE domain containing E3 ubiquitin protein ligase 1	HGNC:30892	Xp11.22			ILF2
KAT6A		HYDIN	Approved symbol	HYDIN	HYDIN axonemal central pair apparatus protein	HGNC:19368	16q22.2			IMMP2L
KATNAL1		ICA1	Approved symbol	ICA1	islet cell autoantigen 1	HGNC:5343	7p21.3			INPP1
KATNAL2		IL1R2	Approved symbol	IL1R2	interleukin 1 receptor type 2	HGNC:5994	2q11.2			INTS1
KCNB1		IL1RAPL1	Approved symbol	IL1RAPL1	interleukin 1 receptor accessory protein like 1	HGNC:5996	Xp21.3-p21.2			INTS6
KCNC1		IL1RAPL2	Approved symbol	IL1RAPL2	interleukin 1 receptor accessory protein like 2	HGNC:5997	Xq22.3			IQGAP3
KCND2		ILF2	Approved symbol	ILF2	interleukin enhancer binding factor 2	HGNC:6037	1q21.3			IQSEC2
KCND3		IMMP2L	Approved symbol	IMMP2L	inner mitochondrial membrane peptidase subunit 2	HGNC:14598	7q31.1			IRF2BPL
KCNJ10		INPP1	Approved symbol	INPP1	inositol polyphosphate-1-phosphatase	HGNC:6071	2q32.2			ITGB3
KCNJ15		INTS1	Approved symbol	INTS1	integrator complex subunit 1	HGNC:24555	7p22.3			ITPR1
KCNK7		INTS6	Approved symbol	INTS6	integrator complex subunit 6	HGNC:14879	13q14.3			ITSN1
KCNMA1		IQGAP3	Approved symbol	IQGAP3	IQ motif containing GTPase activating protein 3	HGNC:20669	1q22			JARID2
KCNQ2		IQSEC2	Approved symbol	IQSEC2	IQ motif and Sec7 domain ArfGEF 2	HGNC:29059	Xp11.22			JMJD1C
KCNQ3		IRF2BPL	Approved symbol	IRF2BPL	interferon regulatory factor 2 binding protein like	HGNC:14282	14q24.3			KANK1
KCNS3		ITGB3	Approved symbol	ITGB3	integrin subunit beta 3	HGNC:6156	17q21.32			KANSL1
KCTD13		ITPR1	Approved symbol	ITPR1	inositol 1,4,5-trisphosphate receptor type 1	HGNC:6180	3p26.1			KAT2B
KDM1B		ITSN1	Approved symbol	ITSN1	intersectin 1	HGNC:6183	21q22.11			KAT6A
KDM4B		JARID2	Approved symbol	JARID2	jumonji and AT-rich interaction domain containing 2	HGNC:6196	6p22.3			KATNAL1
KDM4C		JMJD1C	Approved symbol	JMJD1C	jumonji domain containing 1C	HGNC:12313	10q21.3			KATNAL2
KDM5B		KANK1	Approved symbol	KANK1	KN motif and ankyrin repeat domains 1	HGNC:19309	9p24.3			KCNB1
KDM5C		KANSL1	Approved symbol	KANSL1	KAT8 regulatory NSL complex subunit 1	HGNC:24565	17q21.31			KCNC1
KDM6A		KAT2B	Approved symbol	KAT2B	lysine acetyltransferase 2B	HGNC:8638	3p24.3			KCND2
KDM6B		KAT6A	Approved symbol	KAT6A	lysine acetyltransferase 6A	HGNC:13013	8p11.21			KCND3
KHDRBS2		KATNAL1	Approved symbol	KATNAL1	katanin catalytic subunit A1 like 1	HGNC:28361	13q12.3			KCNJ10
KIAA1586		KATNAL2	Approved symbol	KATNAL2	katanin catalytic subunit A1 like 2	HGNC:25387	18q21.1			KCNJ15
KIF13B		KCNB1	Approved symbol	KCNB1	potassium voltage-gated channel subfamily B member 1	HGNC:6231	20q13.13			KCNK7
KIF14		KCNC1	Approved symbol	KCNC1	potassium voltage-gated channel subfamily C member 1	HGNC:6233	11p15.1			KCNMA1
KIF5C		KCND2	Approved symbol	KCND2	potassium voltage-gated channel subfamily D member 2	HGNC:6238	7q31.31			KCNQ2
KIRREL3		KCND3	Approved symbol	KCND3	potassium voltage-gated channel subfamily D member 3	HGNC:6239	1p13.2			KCNQ3
KLF16		KCNJ10	Approved symbol	KCNJ10	potassium inwardly rectifying channel subfamily J member 10	HGNC:6256	1q23.2			KCNS3
KMT2A		KCNJ15	Approved symbol	KCNJ15	potassium inwardly rectifying channel subfamily J member 15	HGNC:6261	21q22.13-q22.2			KCTD13
KMT2C		KCNK7	Approved symbol	KCNK7	potassium two pore domain channel subfamily K member 7	HGNC:6282	11q13.1			KDM1B
KMT2E		KCNMA1	Approved symbol	KCNMA1	potassium calcium-activated channel subfamily M alpha 1	HGNC:6284	10q22.3			KDM4B
KPTN		KCNQ2	Approved symbol	KCNQ2	potassium voltage-gated channel subfamily Q member 2	HGNC:6296	20q13.33			KDM4C
KRR1		KCNQ3	Approved symbol	KCNQ3	potassium voltage-gated channel subfamily Q member 3	HGNC:6297	8q24.22			KDM5B
KRT26		KCNS3	Approved symbol	KCNS3	potassium voltage-gated channel modifier subfamily S member 3	HGNC:6302	2p24.2			KDM5C
LAMA1		KCTD13	Approved symbol	KCTD13	potassium channel tetramerization domain containing 13	HGNC:22234	16p11.2			KDM6A
LAMB1		KDM1B	Approved symbol	KDM1B	lysine demethylase 1B	HGNC:21577	6p22.3			KDM6B
LEO1		KDM4B	Approved symbol	KDM4B	lysine demethylase 4B	HGNC:29136	19p13.3			KHDRBS2
KMT5B		KDM4C	Approved symbol	KDM4C	lysine demethylase 4C	HGNC:17071	9p24.1			KIAA1586
LEP		KDM5B	Approved symbol	KDM5B	lysine demethylase 5B	HGNC:18039	1q32.1			KIF13B
LILRB2		KDM5C	Approved symbol	KDM5C	lysine demethylase 5C	HGNC:11114	Xp11.22			KIF14
LIN7B		KDM6A	Approved symbol	KDM6A	lysine demethylase 6A	HGNC:12637	Xp11.3			KIF5C
LMX1B		KDM6B	Approved symbol	KDM6B	lysine demethylase 6B	HGNC:29012	17p13.1			KIRREL3
LRBA		KHDRBS2	Approved symbol	KHDRBS2	KH RNA binding domain containing, signal transduction associated 2	HGNC:18114	6q11.1			KLF16
LRFN2		KIAA1586	Approved symbol	KIAA1586	KIAA1586	HGNC:21360	6p12.1			KMT2A
LRFN5		KIF13B	Approved symbol	KIF13B	kinesin family member 13B	HGNC:14405	8p12			KMT2C
LRP1		KIF14	Approved symbol	KIF14	kinesin family member 14	HGNC:19181	1q32.1			KMT2E
LRP2		KIF5C	Approved symbol	KIF5C	kinesin family member 5C	HGNC:6325	2q23.1-q23.2			KPTN
LRRC1		KIRREL3	Approved symbol	KIRREL3	kirre like nephrin family adhesion molecule 3	HGNC:23204	11q24.2			KRR1
LRRC4		KLF16	Approved symbol	KLF16	Kruppel like factor 16	HGNC:16857	19p13.3			KRT26
LZTR1		KMT2A	Approved symbol	KMT2A	lysine methyltransferase 2A	HGNC:7132	11q23.3			LAMA1
LZTS2		KMT2C	Approved symbol	KMT2C	lysine methyltransferase 2C	HGNC:13726	7q36.1			LAMB1
MACROD2		KMT2E	Approved symbol	KMT2E	lysine methyltransferase 2E	HGNC:18541	7q22.3			LEO1
LNPK		KPTN	Approved symbol	KPTN	kaptin, actin binding protein	HGNC:6404	19q13.32			KMT5B
MAGEL2		KRR1	Approved symbol	KRR1	KRR1 small subunit processome component homolog	HGNC:5176	12q21.2			LEP
MAOA		KRT26	Approved symbol	KRT26	keratin 26	HGNC:30840	17q21.2			LILRB2
MAOB		LAMA1	Approved symbol	LAMA1	laminin subunit alpha 1	HGNC:6481	18p11.31			LIN7B
MAPK3		LAMB1	Approved symbol	LAMB1	laminin subunit beta 1	HGNC:6486	7q31.1			LMX1B
MARK1		LEO1	Approved symbol	LEO1	LEO1 homolog, Paf1/RNA polymerase II complex component	HGNC:30401	15q21.2			LRBA
MBD1		KMT5B	Approved symbol	KMT5B	lysine methyltransferase 5B	HGNC:24283	11q13.2			LRFN2
MBD3		LEP	Approved symbol	LEP	leptin	HGNC:6553	7q32.1			LRFN5
MBD4		LILRB2	Approved symbol	LILRB2	leukocyte immunoglobulin like receptor B2	HGNC:6606	19q13.4			LRP1
MBD5		LIN7B	Approved symbol	LIN7B	lin-7 homolog B, crumbs cell polarity complex component	HGNC:17788	19q13.33			C1D
MBD6		LMX1B	Approved symbol	LMX1B	LIM homeobox transcription factor 1 beta	HGNC:6654	9q33.3			LRP2
MBOAT7		LRBA	Approved symbol	LRBA	LPS responsive beige-like anchor protein	HGNC:1742	4q31.3			LRRC1
MCM4		LRFN2	Approved symbol	LRFN2	leucine rich repeat and fibronectin type III domain containing 2	HGNC:21226	6p21.2-p21.1			LRRC4
MCM6		LRFN5	Approved symbol	LRFN5	leucine rich repeat and fibronectin type III domain containing 5	HGNC:20360	14q21.1			LZTR1
MCPH1		LRP1	Previous symbol	LRP1	LDL receptor related protein 1	HGNC:6692	12q13.3			LZTS2
MDGA2		LRP1	Previous symbol	C1D	C1D nuclear receptor corepressor	HGNC:29911	2p14			MACROD2
MECP2		LRP2	Approved symbol	LRP2	LDL receptor related protein 2	HGNC:6694	2q31.1			LNPK
MED12L		LRRC1	Approved symbol	LRRC1	leucine rich repeat containing 1	HGNC:14307	6p12.1			MAGEL2
MED13		LRRC4	Approved symbol	LRRC4	leucine rich repeat containing 4	HGNC:15586	7q32.1			MAOA
MED13L		LZTR1	Approved symbol	LZTR1	leucine zipper like transcription regulator 1	HGNC:6742	22q11.21			MAOB
MEF2C		LZTS2	Approved symbol	LZTS2	leucine zipper tumor suppressor 2	HGNC:29381	10q24.31			MAPK3
MEGF10		MACROD2	Approved symbol	MACROD2	mono-ADP ribosylhydrolase 2	HGNC:16126	20p12.1			MARK1
MEGF11		LNPK	Approved symbol	LNPK	lunapark, ER junction formation factor	HGNC:21610	2q31.1			MBD1
MEIS2		MAGEL2	Approved symbol	MAGEL2	MAGE family member L2	HGNC:6814	15q11.2			MBD3
MEMO1		MAOA	Approved symbol	MAOA	monoamine oxidase A	HGNC:6833	Xp11.3			MBD4
MET		MAOB	Approved symbol	MAOB	monoamine oxidase B	HGNC:6834	Xp11.3			MBD5
MFRP		MAPK3	Approved symbol	MAPK3	mitogen-activated protein kinase 3	HGNC:6877	16p11.2			MBD6
METTL26		MARK1	Approved symbol	MARK1	microtubule affinity regulating kinase 1	HGNC:6896	1q41			MBOAT7
MIB1		MBD1	Approved symbol	MBD1	methyl-CpG binding domain protein 1	HGNC:6916	18q21.1			MCM4
MLANA		MBD3	Approved symbol	MBD3	methyl-CpG binding domain protein 3	HGNC:6918	19p13.3			MCM6
MNT		MBD4	Approved symbol	MBD4	methyl-CpG binding domain 4, DNA glycosylase	HGNC:6919	3q21.3			MCPH1
MPP6		MBD5	Approved symbol	MBD5	methyl-CpG binding domain protein 5	HGNC:20444	2q23.2			MDGA2
MSANTD2		MBD6	Approved symbol	MBD6	methyl-CpG binding domain protein 6	HGNC:20445	12q13.3			MECP2
MSNP1AS		MBOAT7	Approved symbol	MBOAT7	membrane bound O-acyltransferase domain containing 7	HGNC:15505	19q13.42			MED12L
MSR1		MCM4	Approved symbol	MCM4	minichromosome maintenance complex component 4	HGNC:6947	8q11.21			MED13
MTF1		MCM6	Approved symbol	MCM6	minichromosome maintenance complex component 6	HGNC:6949	2q21.3			MED13L
MTHFR		MCPH1	Approved symbol	MCPH1	microcephalin 1	HGNC:6954	8p23.1			MEF2C
MTOR		MDGA2	Approved symbol	MDGA2	MAM domain containing glycosylphosphatidylinositol anchor 2	HGNC:19835	14q21.3			MEGF10
MUC12		MECP2	Approved symbol	MECP2	methyl-CpG binding protein 2	HGNC:6990	Xq28			MEGF11
MUC4		MED12L	Approved symbol	MED12L	mediator complex subunit 12L	HGNC:16050	3q25.1			MEIS2
MIR137		MED13	Approved symbol	MED13	mediator complex subunit 13	HGNC:22474	17q23.2			MEMO1
MRTFB		MED13L	Approved symbol	MED13L	mediator complex subunit 13L	HGNC:22962	12q24.21			MET
MYH10		MEF2C	Approved symbol	MEF2C	myocyte enhancer factor 2C	HGNC:6996	5q14.3			SLTM
MYH4		MEGF10	Approved symbol	MEGF10	multiple EGF like domains 10	HGNC:29634	5q23.2			MFRP
MYO16		MEGF11	Approved symbol	MEGF11	multiple EGF like domains 11	HGNC:29635	15q22.31			METTL26
MYO1E		MEIS2	Approved symbol	MEIS2	Meis homeobox 2	HGNC:7001	15q14			MIB1
		MEMO1	Approved symbol	MEMO1	mediator of cell motility 1	HGNC:14014	2p22.3			MLANA
		MET	Previous symbol	MET	MET proto-oncogene, receptor tyrosine kinase	HGNC:7029	7q31			MNT
		MET	Previous symbol	SLTM	SAFB like transcription modulator	HGNC:20709	15q22.1			MPP6
		MFRP	Approved symbol	MFRP	membrane frizzled-related protein	HGNC:18121	11q23.3			MPHOSPH6
		METTL26	Approved symbol	METTL26	methyltransferase like 26	HGNC:14141	16p13.3			MSANTD2
		MIB1	Approved symbol	MIB1	mindbomb E3 ubiquitin protein ligase 1	HGNC:21086	18q11.2			MSR1
		MLANA	Approved symbol	MLANA	melan-A	HGNC:7124	9p24.1			MTF1
		MNT	Approved symbol	MNT	MAX network transcriptional repressor	HGNC:7188	17p13.3			MELTF
		MPP6	Previous symbol	MPP6	membrane palmitoylated protein 6	HGNC:18167	7p15.3			MYT1
		MPP6	Previous symbol	MPHOSPH6	M-phase phosphoprotein 6	HGNC:7214	16q23.3			MTHFR
		MSANTD2	Approved symbol	MSANTD2	Myb/SANT DNA binding domain containing 2	HGNC:26266	11q24.2			MTOR
		MSNP1AS	Unmatched symbol							MUC12
		MSR1	Approved symbol	MSR1	macrophage scavenger receptor 1	HGNC:7376	8p22			MUC4
		MTF1	Approved symbol	MTF1	metal regulatory transcription factor 1	HGNC:7428	1p34.3			MIR137
		MTF1	Previous symbol	MELTF	melanotransferrin	HGNC:7037	3q29			MRTFB
		MTF1	Previous symbol	MYT1	myelin transcription factor 1	HGNC:7622	20q13.33			MYH10
		MTHFR	Approved symbol	MTHFR	methylenetetrahydrofolate reductase	HGNC:7436	1p36.22			MYH4
		MTOR	Approved symbol	MTOR	mechanistic target of rapamycin kinase	HGNC:3942	1p36.22			MYO16
		MUC12	Approved symbol	MUC12	mucin 12, cell surface associated	HGNC:7510	7q22.1			MYO1E
		MUC4	Approved symbol	MUC4	mucin 4, cell surface associated	HGNC:7514	3q29			MYO5A
		MIR137	Approved symbol	MIR137	microRNA 137	HGNC:31523	1p21.3			MYO5C
		MRTFB	Approved symbol	MRTFB	myocardin related transcription factor B	HGNC:29819	16p13.12			MYO9B
		MYH10	Approved symbol	MYH10	myosin heavy chain 10	HGNC:7568	17p13.1			MYT1L
		MYH4	Approved symbol	MYH4	myosin heavy chain 4	HGNC:7574	17p13.1			NAA15
		MYO16	Approved symbol	MYO16	myosin XVI	HGNC:29822	13q33.3			NACC1
		MYO1E	Approved symbol	MYO1E	myosin IE	HGNC:7599	15q22.2			NAV2
		MYO5A	Approved symbol	MYO5A	myosin VA	HGNC:7602	15q21.2			NBEA
		MYO5C	Approved symbol	MYO5C	myosin VC	HGNC:7604	15q21.2			NCKAP1
		MYO9B	Approved symbol	MYO9B	myosin IXB	HGNC:7609	19p13.11			NCKAP5
		MYT1L	Approved symbol	MYT1L	myelin transcription factor 1 like	HGNC:7623	2p25.3			NCOR1
		NAA15	Approved symbol	NAA15	N-alpha-acetyltransferase 15, NatA auxiliary subunit	HGNC:30782	4q31.1			NEGR1
		NACC1	Approved symbol	NACC1	nucleus accumbens associated 1	HGNC:20967	19p13.13			NEO1
		NAV2	Approved symbol	NAV2	neuron navigator 2	HGNC:15997	11p15.1			NF1
		NBEA	Approved symbol	NBEA	neurobeachin	HGNC:7648	13q13.3			NFE2L3
		NCKAP1	Approved symbol	NCKAP1	NCK associated protein 1	HGNC:7666	2q32.1			NFIA
		NCKAP5	Approved symbol	NCKAP5	NCK associated protein 5	HGNC:29847	2q21.2			NFIB
		NCOR1	Approved symbol	NCOR1	nuclear receptor corepressor 1	HGNC:7672	17p12-p11.2			NFIX
		NEGR1	Approved symbol	NEGR1	neuronal growth regulator 1	HGNC:17302	1p31.1			NINL
		NEO1	Approved symbol	NEO1	neogenin 1	HGNC:7754	15q24.1			NIPA1
		NF1	Approved symbol	NF1	neurofibromin 1	HGNC:7765	17q11.2			NIPA2
		NFE2L3	Approved symbol	NFE2L3	nuclear factor, erythroid 2 like 3	HGNC:7783	7p15.2			NIPBL
		NFIA	Approved symbol	NFIA	nuclear factor I A	HGNC:7784	1p31.3			NLGN1
		NFIB	Approved symbol	NFIB	nuclear factor I B	HGNC:7785	9p23-p22.3			NEXMIF
		NFIX	Approved symbol	NFIX	nuclear factor I X	HGNC:7788	19p13.13			NLGN2
		NINL	Approved symbol	NINL	ninein like	HGNC:29163	20p11.21			NLGN3
		NIPA1	Approved symbol	NIPA1	NIPA magnesium transporter 1	HGNC:17043	15q11.2			NLGN4X
		NIPA2	Approved symbol	NIPA2	NIPA magnesium transporter 2	HGNC:17044	15q11.2			NLGN4Y
		NIPBL	Approved symbol	NIPBL	NIPBL cohesin loading factor	HGNC:28862	5p13.2			NR1D1
		NLGN1	Approved symbol	NLGN1	neuroligin 1	HGNC:14291	3q26.31			NR2F1
		NEXMIF	Approved symbol	NEXMIF	neurite extension and migration factor	HGNC:29433	Xq13.3			NR3C2
		NLGN2	Approved symbol	NLGN2	neuroligin 2	HGNC:14290	17p13.1			NR4A2
		NLGN3	Approved symbol	NLGN3	neuroligin 3	HGNC:14289	Xq13.1			NRCAM
		NLGN4X	Approved symbol	NLGN4X	neuroligin 4 X-linked	HGNC:14287	Xp22.32-p22.31			NRP2
		NLGN4Y	Approved symbol	NLGN4Y	neuroligin 4 Y-linked	HGNC:15529	Yq11.221			NELL2
		NR1D1	Approved symbol	NR1D1	nuclear receptor subfamily 1 group D member 1	HGNC:7962	17q21.1			NRXN1
		NR2F1	Approved symbol	NR2F1	nuclear receptor subfamily 2 group F member 1	HGNC:7975	5q15			HIVEP2
		NR3C2	Approved symbol	NR3C2	nuclear receptor subfamily 3 group C member 2	HGNC:7979	4q31			KDM3B
		NR4A2	Approved symbol	NR4A2	nuclear receptor subfamily 4 group A member 2	HGNC:7981	2q22-q23			NAALADL2
		NRCAM	Approved symbol	NRCAM	neuronal cell adhesion molecule	HGNC:7994	7q31.1			NDUFA5
		NRP2	Previous symbol	NRP2	neuropilin 2	HGNC:8005	2q33.3			NOTCH2NLA
		NRP2	Previous symbol	NELL2	neural EGFL like 2	HGNC:7751	12q12			NPAS2
		NRXN1	Approved symbol	NRXN1	neurexin 1	HGNC:8008	2p16.3			NRXN2
		HIVEP2	Approved symbol	HIVEP2	HIVEP zinc finger 2	HGNC:4921	6q24.2			NRXN3
		KDM3B	Approved symbol	KDM3B	lysine demethylase 3B	HGNC:1337	5q31.2			NSD1
		NAALADL2	Approved symbol	NAALADL2	N-acetylated alpha-linked acidic dipeptidase like 2	HGNC:23219	3q26.31			NTNG1
		NDUFA5	Approved symbol	NDUFA5	NADH:ubiquinone oxidoreductase subunit A5	HGNC:7688	7q31.32			NTNG2
		NOTCH2NL	Alias symbol	NOTCH2NLA	notch 2 N-terminal like A	HGNC:31862	1q21.1			NTRK1
		NPAS2	Approved symbol	NPAS2	neuronal PAS domain protein 2	HGNC:7895	2q11.2			NTRK2
		NRXN2	Approved symbol	NRXN2	neurexin 2	HGNC:8009	11q13.1			NTRK3
		NRXN3	Approved symbol	NRXN3	neurexin 3	HGNC:8010	14q24.3-q31.1			NUAK1
		NSD1	Approved symbol	NSD1	nuclear receptor binding SET domain protein 1	HGNC:14234	5q35.3			NSMCE3
		NTNG1	Previous symbol	NTNG1	netrin G1	HGNC:23319	1p13.3			NUDCD2
		NTNG1	Previous symbol	NTNG2	netrin G2	HGNC:14288	9q34.13			NUP133
		NTNG2	Approved symbol	NTNG2	netrin G2	HGNC:14288	9q34.13			NXPH1
		NTRK1	Approved symbol	NTRK1	neurotrophic receptor tyrosine kinase 1	HGNC:8031	1q23.1			OCRL
		NTRK2	Approved symbol	NTRK2	neurotrophic receptor tyrosine kinase 2	HGNC:8032	9q21.33			ODF3L2
		NTRK3	Approved symbol	NTRK3	neurotrophic receptor tyrosine kinase 3	HGNC:8033	15q25.3			OFD1
		NUAK1	duplicate symbol	NUAK1	NUAK family kinase 1	HGNC:14311	12q23.3			OPHN1
		NUAK1	duplicat symbol	NUAK1	NUAK family kinase 1	HGNC:14311	12q23.3			OR1C1
		NSMCE3	Approved symbol	NSMCE3	NSE3 homolog, SMC5-SMC6 complex component	HGNC:7677	15q13.1			OR2T10
		NUDCD2	Approved symbol	NUDCD2	NudC domain containing 2	HGNC:30535	5q34			OR52M1
		NUP133	Approved symbol	NUP133	nucleoporin 133	HGNC:18016	1q42.13			OTUD7A
		NXPH1	Approved symbol	NXPH1	neurexophilin 1	HGNC:20693	7p21.3			OXT
		OCRL	Approved symbol	OCRL	OCRL inositol polyphosphate-5-phosphatase	HGNC:8108	Xq26.1			OXTR
		ODF3L2	Approved symbol	ODF3L2	outer dense fiber of sperm tails 3 like 2	HGNC:26841	19p13.3			P2RX5
		OFD1	Approved symbol	OFD1	OFD1 centriole and centriolar satellite protein	HGNC:2567	Xp22.2			P4HA2
		OPHN1	Approved symbol	OPHN1	oligophrenin 1	HGNC:8148	Xq12			PACS1
		OR1C1	Approved symbol	OR1C1	olfactory receptor family 1 subfamily C member 1	HGNC:8182	1q44			PACS2
		OR2T10	Approved symbol	OR2T10	olfactory receptor family 2 subfamily T member 10	HGNC:19573	1q44			PAFAH1B2
		OR52M1	Approved symbol	OR52M1	olfactory receptor family 52 subfamily M member 1	HGNC:15225	11p15.4			PAH
		OTUD7A	Approved symbol	OTUD7A	OTU deubiquitinase 7A	HGNC:20718	15q13.3			PAK2
		OXT	Approved symbol	OXT	oxytocin/neurophysin I prepropeptide	HGNC:8528	20p13			PAPOLG
		OXTR	Approved symbol	OXTR	oxytocin receptor	HGNC:8529	3p25.3			PARD3B
		P2RX5	Approved symbol	P2RX5	purinergic receptor P2X 5	HGNC:8536	17p13.2			PAX5
		P4HA2	Approved symbol	P4HA2	prolyl 4-hydroxylase subunit alpha 2	HGNC:8547	5q31.1			PAX6
		PACS1	Approved symbol	PACS1	phosphofurin acidic cluster sorting protein 1	HGNC:30032	11q13.1-q13.2			PBX1
		PACS2	Approved symbol	PACS2	phosphofurin acidic cluster sorting protein 2	HGNC:23794	14q32.33			PCCA
		PAFAH1B2	Approved symbol	PAFAH1B2	platelet activating factor acetylhydrolase 1b catalytic subunit 2	HGNC:8575	11q23.3			PCCB
		PAH	Approved symbol	PAH	phenylalanine hydroxylase	HGNC:8582	12q23.2			PCDH10
		PAK2	Approved symbol	PAK2	p21 (RAC1) activated kinase 2	HGNC:8591	3q29			PCDH11X
		PAPOLG	Approved symbol	PAPOLG	poly(A) polymerase gamma	HGNC:14982	2p16.1			PCDH15
		PARD3B	Approved symbol	PARD3B	par-3 family cell polarity regulator beta	HGNC:14446	2q33.3			PCDH19
		PAX5	Approved symbol	PAX5	paired box 5	HGNC:8619	9p13.2			PATJ
		PAX6	Approved symbol	PAX6	paired box 6	HGNC:8620	11p13			PCDH9
		PBX1	Approved symbol	PBX1	PBX homeobox 1	HGNC:8632	1q23.3			PCDHA1
		PCCA	Approved symbol	PCCA	propionyl-CoA carboxylase subunit alpha	HGNC:8653	13q32.3			PCDHA10
		PCCB	Approved symbol	PCCB	propionyl-CoA carboxylase subunit beta	HGNC:8654	3q22.3			PCDHA11
		PCDH10	Approved symbol	PCDH10	protocadherin 10	HGNC:13404	4q28.3			PCDHA12
		PCDH11X	Approved symbol	PCDH11X	protocadherin 11 X-linked	HGNC:8656	Xq21.31			PCDHA13
		PCDH15	Approved symbol	PCDH15	protocadherin related 15	HGNC:14674	10q21.1			PCDHA3
		PCDH19	Approved symbol	PCDH19	protocadherin 19	HGNC:14270	Xq22.1			PCDHA5
		PATJ	Approved symbol	PATJ	PATJ crumbs cell polarity complex component	HGNC:28881	1p31.3			PCDHA6
		PCDH9	Approved symbol	PCDH9	protocadherin 9	HGNC:8661	13q21.32			PCDHA7
		PCDHA1	Approved symbol	PCDHA1	protocadherin alpha 1	HGNC:8663	5q31.3			PCDHA8
		PCDHA10	Approved symbol	PCDHA10	protocadherin alpha 10	HGNC:8664	5q31.3			PCDHA9
		PCDHA11	Approved symbol	PCDHA11	protocadherin alpha 11	HGNC:8665	5q31.3			PCDHAC1
		PCDHA12	Approved symbol	PCDHA12	protocadherin alpha 12	HGNC:8666	5q31.3			PCM1
		PCDHA13	Approved symbol	PCDHA13	protocadherin alpha 13	HGNC:8667	5q31.3			PDCD1
		PCDHA2	Approved symbol	PCDHA2	protocadherin alpha 2	HGNC:8668	5q31.3			PDE1C
		PCDHA3	Approved symbol	PCDHA3	protocadherin alpha 3	HGNC:8669	5q31.3			PDK2
		PCDHA4	Approved symbol	PCDHA4	protocadherin alpha 4	HGNC:8670	5q31.3			PER1
		PCDHA5	Approved symbol	PCDHA5	protocadherin alpha 5	HGNC:8671	5q31.3			PGAP3
		PCDHA6	Approved symbol	PCDHA6	protocadherin alpha 6	HGNC:8672	5q31.3			PER2
		PCDHA7	Approved symbol	PCDHA7	protocadherin alpha 7	HGNC:8673	5q31.3			PEX7
		PCDHA8	Approved symbol	PCDHA8	protocadherin alpha 8	HGNC:8674	5q31.3			PHF2
		PCDHA9	Approved symbol	PCDHA9	protocadherin alpha 9	HGNC:8675	5q31.3			PHF21A
		PCDHAC1	Approved symbol	PCDHAC1	protocadherin alpha subfamily C, 1	HGNC:8676	5q31.3			PHF3
		PCM1	previous symbol	PCM1	pericentriolar material 1	HGNC:8727	8p22			PHF8
		PCM1	previous symbol	MBD1	methyl-CpG binding domain protein 1	HGNC:6916	18q21.1			PHIP
		PDCD1	Approved symbol	PDCD1	programmed cell death 1	HGNC:8760	2q37.3			PHRF1
		PDE1C	Approved symbol	PDE1C	phosphodiesterase 1C	HGNC:8776	7p14.3			PIK3R2
		PDK2	Approved symbol	PDK2	pyruvate dehydrogenase kinase 2	HGNC:8810	17q21.33			PITX1
		PER1	previous symbol	PER1	period circadian regulator 1	HGNC:8845	17p13.1			PLAUR
		PER1	previous symbol	PGAP3	post-GPI attachment to proteins phospholipase 3	HGNC:23719	17q21.2			PLCB1
		PER2	Approved symbol	PER2	period circadian regulator 2	HGNC:8846	2q37.3			PLCD4
		PEX7	Approved symbol	PEX7	peroxisomal biogenesis factor 7	HGNC:8860	6q23.3			PLN
		PHF2	Approved symbol	PHF2	PHD finger protein 2	HGNC:8920	9q22.31			PLXNA3
		PHF21A	Approved symbol	PHF21A	PHD finger protein 21A	HGNC:24156	11p11.2			PLXNA4
		PHF3	Approved symbol	PHF3	PHD finger protein 3	HGNC:8921	6q12			PLXNB1
		PHF8	Approved symbol	PHF8	PHD finger protein 8	HGNC:20672	Xp11.22			PNPLA7
		PHIP	Approved symbol	PHIP	pleckstrin homology domain interacting protein	HGNC:15673	6q14.1			POGZ
		PHRF1	Approved symbol	PHRF1	PHD and ring finger domains 1	HGNC:24351	11p15.5			POLA2
		PIK3R2	Approved symbol	PIK3R2	phosphoinositide-3-kinase regulatory subunit 2	HGNC:8980	19p13.11			POMGNT1
		PITX1	Approved symbol	PITX1	paired like homeodomain 1	HGNC:9004	5q31.1			POMT1
		PLAUR	Approved symbol	PLAUR	plasminogen activator, urokinase receptor	HGNC:9053	19q13			POT1
		PLCB1	Approved symbol	PLCB1	phospholipase C beta 1	HGNC:15917	20p12.3			POU3F3
		PLCD4	Approved symbol	PLCD4	phospholipase C delta 4	HGNC:9062	2q35			PPFIA1
		PLN	Approved symbol	PLN	phospholamban	HGNC:9080	6q22.31			PPM1D
		PLXNA3	Approved symbol	PLXNA3	plexin A3	HGNC:9101	Xq28			PPP2CA
		PLXNA4	Approved symbol	PLXNA4	plexin A4	HGNC:9102	7q32.3			PPP2R1B
		PLXNB1	Approved symbol	PLXNB1	plexin B1	HGNC:9103	3p21.31			PPP2R5D
		PNPLA7	Approved symbol	PNPLA7	patatin like phospholipase domain containing 7	HGNC:24768	9q34.3			PREX1
		POGZ	Approved symbol	POGZ	pogo transposable element derived with ZNF domain	HGNC:18801	1q21.3			PRICKLE1
		POLA2	Approved symbol	POLA2	DNA polymerase alpha 2, accessory subunit	HGNC:30073	11q13.1			PRICKLE2
		POMGNT1	Approved symbol	POMGNT1	protein O-linked mannose N-acetylglucosaminyltransferase 1 (beta 1,2-)	HGNC:19139	1p34.1			PRKAR1B
		POMT1	Approved symbol	POMT1	protein O-mannosyltransferase 1	HGNC:9202	9q34.13			PRKCA
		POT1	Approved symbol	POT1	protection of telomeres 1	HGNC:17284	7q31.33			PRKCB
		POU3F3	Approved symbol	POU3F3	POU class 3 homeobox 3	HGNC:9216	2q12.1			PRKD1
		PPFIA1	Approved symbol	PPFIA1	PTPRF interacting protein alpha 1	HGNC:9245	11q13.3			PRKD2
		PPM1D	Approved symbol	PPM1D	protein phosphatase, Mg2+/Mn2+ dependent 1D	HGNC:9277	17q23.3			PRKDC
		PPP2CA	Approved symbol	PPP2CA	protein phosphatase 2 catalytic subunit alpha	HGNC:9299	5q31.1			PRKN
		PPP2R1B	Approved symbol	PPP2R1B	protein phosphatase 2 scaffold subunit Abeta	HGNC:9303	11q23.1			OR2M4
		PPP2R5D	Approved symbol	PPP2R5D	protein phosphatase 2 regulatory subunit B'delta	HGNC:9312	6p21.1			OTX1
		PREX1	Approved symbol	PREX1	phosphatidylinositol-3,4,5-trisphosphate dependent Rac exchange factor 1	HGNC:32594	20q13.13			PCDHAC2
		PRICKLE1	Approved symbol	PRICKLE1	prickle planar cell polarity protein 1	HGNC:17019	12q12			PHB
		PRICKLE2	Approved symbol	PRICKLE2	prickle planar cell polarity protein 2	HGNC:20340	3p14.1			PIK3CG
		PRKAR1B	Approved symbol	PRKAR1B	protein kinase cAMP-dependent type I regulatory subunit beta	HGNC:9390	7p22.3			PON1
		PRKCA	Approved symbol	PRKCA	protein kinase C alpha	HGNC:9393	17q24.2			PPP1R1B
		PRKCB	Approved symbol	PRKCB	protein kinase C beta	HGNC:9395	16p12.2-p12.1			PRODH
		PRKD1	Approved symbol	PRKD1	protein kinase D1	HGNC:9407	14q12			PRPF39
		PRKD2	Approved symbol	PRKD2	protein kinase D2	HGNC:17293	19q13.2			PRR12
		PRKDC	Approved symbol	PRKDC	protein kinase, DNA-activated, catalytic subunit	HGNC:9413	8q11.21			PRUNE2
		PRKN	Approved symbol	PRKN	parkin RBR E3 ubiquitin protein ligase	HGNC:8607	6q26			PSD3
		OR2M4	Approved symbol	OR2M4	olfactory receptor family 2 subfamily M member 4	HGNC:8270	1q44			PSMD12
		OTX1	Approved symbol	OTX1	orthodenticle homeobox 1	HGNC:8521	2p15			PTBP2
		PCDHAC2	Approved symbol	PCDHAC2	protocadherin alpha subfamily C, 2	HGNC:8677	5q31.3			PTCHD1
		PHB	Approved symbol	PHB	prohibitin	HGNC:8912	17q21.33			PTEN
		PIK3CG	Approved symbol	PIK3CG	phosphatidylinositol-4,5-bisphosphate 3-kinase catalytic subunit gamma	HGNC:8978	7q22.3			PTCHD1-AS
		PON1	Approved symbol	PON1	paraoxonase 1	HGNC:9204	7q21.3			PTGS2
		PPP1R1B	Approved symbol	PPP1R1B	protein phosphatase 1 regulatory inhibitor subunit 1B	HGNC:9287	17q12			PTK7
		PRODH	Approved symbol	PRODH	proline dehydrogenase 1	HGNC:9453	22q11.21			PTPN11
		PRPF39	Approved symbol	PRPF39	pre-mRNA processing factor 39	HGNC:20314	14q21.2			PTPRB
		PRR12	Approved symbol	PRR12	proline rich 12	HGNC:29217	19q13.33			PTPRC
		PRUNE2	Approved symbol	PRUNE2	prune homolog 2 with BCH domain	HGNC:25209	9q21.2			PTPRT
		PSD3	Approved symbol	PSD3	pleckstrin and Sec7 domain containing 3	HGNC:19093	8p22			PXDN
		PSMD12	Approved symbol	PSMD12	proteasome 26S subunit, non-ATPase 12	HGNC:9557	17q24.2			PYHIN1
		PTBP2	Approved symbol	PTBP2	polypyrimidine tract binding protein 2	HGNC:17662	1p21.3			QRICH1
		PTCHD1	Approved symbol	PTCHD1	patched domain containing 1	HGNC:26392	Xp22.11			RAB11FIP5
		PTEN	Approved symbol	PTEN	phosphatase and tensin homolog	HGNC:9588	10q23.31			RAB2A
		PTCHD1-AS	Approved symbol	PTCHD1-AS	PTCHD1 antisense RNA (head to head)	HGNC:37703	Xp22.11			RAB39B
		PTGS2	Approved symbol	PTGS2	prostaglandin-endoperoxide synthase 2	HGNC:9605	1q31.1			RAB43
		PTK7	Approved symbol	PTK7	protein tyrosine kinase 7 (inactive)	HGNC:9618	6p21.1			RAC1
		PTPN11	Approved symbol	PTPN11	protein tyrosine phosphatase non-receptor type 11	HGNC:9644	12q24.13			RNASE1
		PTPRB	Approved symbol	PTPRB	protein tyrosine phosphatase receptor type B	HGNC:9665	12q15			RAD21
		PTPRC	Approved symbol	PTPRC	protein tyrosine phosphatase receptor type C	HGNC:9666	1q31.3-q32.1			RAD21L1
		PTPRT	Approved symbol	PTPRT	protein tyrosine phosphatase receptor type T	HGNC:9682	20q12-q13.11			RAI1
		PXDN	Approved symbol	PXDN	peroxidasin	HGNC:14966	2p25.3			RNASE12
		PYHIN1	Approved symbol	PYHIN1	pyrin and HIN domain family member 1	HGNC:28894	1q23.1			RALA
		QRICH1	Approved symbol	QRICH1	glutamine rich 1	HGNC:24713	3p21.31			RALGAPB
		RAB11FIP5	Approved symbol	RAB11FIP5	RAB11 family interacting protein 5	HGNC:24845	2p13.2			RANBP17
		RAB2A	Approved symbol	RAB2A	RAB2A, member RAS oncogene family	HGNC:9763	8q12.1-q12.2			RAPGEF4
		RAB39B	Approved symbol	RAB39B	RAB39B, member RAS oncogene family	HGNC:16499	Xq28			RASSF5
		RAB43	Approved symbol	RAB43	RAB43, member RAS oncogene family	HGNC:19983	3q21.3			RBFOX1
		RAC1	previous symbol	RAC1	Rac family small GTPase 1	HGNC:9801	7p22.1			RBM27
		RAC1	previous symbol	RNASE1	ribonuclease A family member 1, pancreatic	HGNC:10044	14q11.2			REEP3
		RAD21	Approved symbol	RAD21	RAD21 cohesin complex component	HGNC:9811	8q24.11			RELN
		RAD21L1	Approved symbol	RAD21L1	RAD21 cohesin complex component like 1	HGNC:16271	20p13			RERE
		RAI1	Previous symbol	RAI1	retinoic acid induced 1	HGNC:9834	17p11.2			RFX3
		RAI1	Previous symbol	RNASE12	ribonuclease A family member 12 (inactive)	HGNC:24211	14q11.2			RGS7
		RALA	Approved symbol	RALA	RAS like proto-oncogene A	HGNC:9839	7p14.1			RHEB
		RALGAPB	Approved symbol	RALGAPB	Ral GTPase activating protein non-catalytic subunit beta	HGNC:29221	20q11.23			RHEBP1
		RANBP17	Approved symbol	RANBP17	RAN binding protein 17	HGNC:14428	5q35.1			RHOXF1
		RAPGEF4	Approved symbol	RAPGEF4	Rap guanine nucleotide exchange factor 4	HGNC:16626	2q31.1			RIMS1
		RASSF5	Approved symbol	RASSF5	Ras association domain family member 5	HGNC:17609	1q32.1			RIMS3
		RBFOX1	Approved symbol	RBFOX1	RNA binding fox-1 homolog 1	HGNC:18222	16p13.3			RIT2
		RBM27	Approved symbol	RBM27	RNA binding motif protein 27	HGNC:29243	5q32			RLIM
		REEP3	Approved symbol	REEP3	receptor accessory protein 3	HGNC:23711	10q21.3			RNF135
		RELN	Approved symbol	RELN	reelin	HGNC:9957	7q22.1			RNF25
		RERE	Approved symbol	RERE	arginine-glutamic acid dipeptide repeats	HGNC:9965	1p36.23			RNF38
		RFX3	Approved symbol	RFX3	regulatory factor X3	HGNC:9984	9p24.2			ROBO2
		RGS7	Approved symbol	RGS7	regulator of G protein signaling 7	HGNC:10003	1q43			RORA
		RHEB	Previous symbol	RHEB	Ras homolog, mTORC1 binding	HGNC:10011	7q36.1			RORB
		RHEB	Previous symbol	RHEBP1	RHEB pseudogene 1	HGNC:10010	10q11.22			RPL10
		RHOXF1	Approved symbol	RHOXF1	Rhox homeobox family member 1	HGNC:29993	Xq24			RPL15
		RIMS1	Approved symbol	RIMS1	regulating synaptic membrane exocytosis 1	HGNC:17282	6q13			RPS6KA2
		RIMS3	Approved symbol	RIMS3	regulating synaptic membrane exocytosis 3	HGNC:21292	1p34.2			RPS6KA3
		RIT2	Approved symbol	RIT2	Ras like without CAAX 2	HGNC:10017	18q12.3			SAE1
		RLIM	Approved symbol	RLIM	ring finger protein, LIM domain interacting	HGNC:13429	Xq13.2			SAMD11
		RNF135	Approved symbol	RNF135	ring finger protein 135	HGNC:21158	17q11.2			SASH1
		RNF25	Approved symbol	RNF25	ring finger protein 25	HGNC:14662	2q35			SATB2
		RNF38	Approved symbol	RNF38	ring finger protein 38	HGNC:18052	9p13.2			SBF1
		ROBO2	Approved symbol	ROBO2	roundabout guidance receptor 2	HGNC:10250	3p12.3			SCFD2
		RORA	Approved symbol	RORA	RAR related orphan receptor A	HGNC:10258	15q22.2			SCN1A
		RORB	Approved symbol	RORB	RAR related orphan receptor B	HGNC:10259	9q21.13			SCN2A
		RPL10	Previous symbol	RPL10	ribosomal protein L10	HGNC:10298	Xq28			SCN4A
		RPL10	Previous symbol	RPL15	ribosomal protein L15	HGNC:10306	3p24.2			SCN8A
		RPS6KA2	Approved symbol	RPS6KA2	ribosomal protein S6 kinase A2	HGNC:10431	6q27			SCN9A
		RPS6KA3	Approved symbol	RPS6KA3	ribosomal protein S6 kinase A3	HGNC:10432	Xp22.12			SCP2
		SAE1	Approved symbol	SAE1	SUMO1 activating enzyme subunit 1	HGNC:30660	19q13.32			SYCP2
		SAMD11	Approved symbol	SAMD11	sterile alpha motif domain containing 11	HGNC:28706	1p36.33			CTDSP2
		SASH1	Approved symbol	SASH1	SAM and SH3 domain containing 1	HGNC:19182	6q24.3-q25.1			SDC2
		SATB2	Approved symbol	SATB2	SATB homeobox 2	HGNC:21637	2q33.1			SEMA5A
		SBF1	Approved symbol	SBF1	SET binding factor 1	HGNC:10542	22q13.33			SET
		SCFD2	Approved symbol	SCFD2	sec1 family domain containing 2	HGNC:30676	4q12			SETBP1
		SCN1A	Approved symbol	SCN1A	sodium voltage-gated channel alpha subunit 1	HGNC:10585	2q24.3			SETD1B
		SCN2A	Approved symbol	SCN2A	sodium voltage-gated channel alpha subunit 2	HGNC:10588	2q24.3			SETD2
		SCN4A	Approved symbol	SCN4A	sodium voltage-gated channel alpha subunit 4	HGNC:10591	17q23.3			SETD5
		SCN8A	Approved symbol	SCN8A	sodium voltage-gated channel alpha subunit 8	HGNC:10596	12q13.13			SETDB1
		SCN9A	Approved symbol	SCN9A	sodium voltage-gated channel alpha subunit 9	HGNC:10597	2q24.3			SETDB2
		SCP2	Approved symbol	SCP2	sterol carrier protein 2	HGNC:10606	1p32.3			SEZ6L2
		SCP2	Previous symbol	SYCP2	synaptonemal complex protein 2	HGNC:11490	20q13.33			SF3B1
		SCP2	Previous symbol	CTDSP2	CTD small phosphatase 2	HGNC:17077	12q14.1			SF3B2
		SDC2	Approved symbol	SDC2	syndecan 2	HGNC:10659	8q22.1			SGSH
		SEMA5A	Approved symbol	SEMA5A	semaphorin 5A	HGNC:10736	5p15.31			SGSM3
		SET	Approved symbol	SET	SET nuclear proto-oncogene	HGNC:10760	9q34.11			SH3RF3
		SETBP1	Approved symbol	SETBP1	SET binding protein 1	HGNC:15573	18q12.3			SHANK1
		SETD1B	Approved symbol	SETD1B	SET domain containing 1B, histone lysine methyltransferase	HGNC:29187	12q24.31			SHANK2
		SETD2	Approved symbol	SETD2	SET domain containing 2, histone lysine methyltransferase	HGNC:18420	3p21.31			SHANK3
		SETD5	Approved symbol	SETD5	SET domain containing 5	HGNC:25566	3p25.3			SHOX
		SETDB1	Approved symbol	SETDB1	SET domain bifurcated histone lysine methyltransferase 1	HGNC:10761	1q21.3			SIK1
		SETDB2	Approved symbol	SETDB2	SET domain bifurcated histone lysine methyltransferase 2	HGNC:20263	13q14.2			SIN3A
		SEZ6L2	Approved symbol	SEZ6L2	seizure related 6 homolog like 2	HGNC:30844	16p11.2			SLC12A5
		SF3B1	Previous symbol	SF3B1	splicing factor 3b subunit 1	HGNC:10768	2q33.1			SLC1A1
		SF3B1	Previous symbol	SF3B2	splicing factor 3b subunit 2	HGNC:10769	11q13.1			SLC1A2
		SGSH	Approved symbol	SGSH	N-sulfoglucosamine sulfohydrolase	HGNC:10818	17q25.3			SLC22A9
		SGSM3	Approved symbol	SGSM3	small G protein signaling modulator 3	HGNC:25228	22q13.1			SLC24A2
		SH3RF3	Approved symbol	SH3RF3	SH3 domain containing ring finger 3	HGNC:24699	2q13			SLC25A12
		SHANK1	Approved symbol	SHANK1	SH3 and multiple ankyrin repeat domains 1	HGNC:15474	19q13.33			SLC25A39
		SHANK2	Approved symbol	SHANK2	SH3 and multiple ankyrin repeat domains 2	HGNC:14295	11q13.3-q13.4			SLC27A4
		SHANK3	Approved symbol	SHANK3	SH3 and multiple ankyrin repeat domains 3	HGNC:14294	22q13.33			SLC29A4
		SHOX	Approved symbol	SHOX	short stature homeobox	HGNC:10853	Xp22.33 and Yp11.32			SLC38A10
		SIK1	Approved symbol	SIK1	salt inducible kinase 1	HGNC:11142	21q22.3			SLC45A1
		SIN3A	Approved symbol	SIN3A	SIN3 transcription regulator family member A	HGNC:19353	15q24.2			SLC4A10
		SLC12A5	Approved symbol	SLC12A5	solute carrier family 12 member 5	HGNC:13818	20q13.12			SLC6A1
		SLC1A1	Approved symbol	SLC1A1	solute carrier family 1 member 1	HGNC:10939	9p24.2			SLC6A3
		SLC1A2	Approved symbol	SLC1A2	solute carrier family 1 member 2	HGNC:10940	11p13			SLC6A4
		SLC22A9	Approved symbol	SLC22A9	solute carrier family 22 member 9	HGNC:16261	11q12.3			SLC6A8
		SLC24A2	Approved symbol	SLC24A2	solute carrier family 24 member 2	HGNC:10976	9p22.1			SLC7A3
		SLC25A12	Approved symbol	SLC25A12	solute carrier family 25 member 12	HGNC:10982	2q31.1			SLC7A5
		SLC25A39	Approved symbol	SLC25A39	solute carrier family 25 member 39	HGNC:24279	17q21.31			SLC7A7
		SLC27A4	Approved symbol	SLC27A4	solute carrier family 27 member 4	HGNC:10998	9q34.11			SLC9A6
		SLC29A4	Approved symbol	SLC29A4	solute carrier family 29 member 4	HGNC:23097	7p22.1			SLC9A9
		SLC38A10	Approved symbol	SLC38A10	solute carrier family 38 member 10	HGNC:28237	17q25.3			SLCO1B3
		SLC45A1	Approved symbol	SLC45A1	solute carrier family 45 member 1	HGNC:17939	1p36.23			SLITRK5
		SLC4A10	Approved symbol	SLC4A10	solute carrier family 4 member 10	HGNC:13811	2q24.2			SMAD4
		SLC6A1	Approved symbol	SLC6A1	solute carrier family 6 member 1	HGNC:11042	3p25.3			SMARCA2
		SLC6A3	Approved symbol	SLC6A3	solute carrier family 6 member 3	HGNC:11049	5p15.33			SMARCA4
		SLC6A4	Approved symbol	SLC6A4	solute carrier family 6 member 4	HGNC:11050	17q11.2			SERPINE1
		SLC6A8	Approved symbol	SLC6A8	solute carrier family 6 member 8	HGNC:11055	Xq28			SLC22A15
		SLC7A3	Approved symbol	SLC7A3	solute carrier family 7 member 3	HGNC:11061	Xq13.1			SLC25A27
		SLC7A5	Approved symbol	SLC7A5	solute carrier family 7 member 5	HGNC:11063	16q24.2			SLC35B1
		SLC7A7	Approved symbol	SLC7A7	solute carrier family 7 member 7	HGNC:11065	14q11.2			SMARCC2
		SLC9A6	Approved symbol	SLC9A6	solute carrier family 9 member A6	HGNC:11079	Xq26.3			SMC1A
		SLC9A9	Approved symbol	SLC9A9	solute carrier family 9 member A9	HGNC:20653	3q24			SMC3
		SLCO1B3	Approved symbol	SLCO1B3	solute carrier organic anion transporter family member 1B3	HGNC:10961	12p12.2			SMG6
		SLITRK5	Approved symbol	SLITRK5	SLIT and NTRK like family member 5	HGNC:20295	13q31.2			SMURF1
		SMAD4	Approved symbol	SMAD4	SMAD family member 4	HGNC:6770	18q21.2			SNAP25
		SMARCA2	Approved symbol	SMARCA2	SWI/SNF related, matrix associated, actin dependent regulator of chromatin, subfamily a, member 2	HGNC:11098	9p24.3			SND1
		SMARCA4	Approved symbol	SMARCA4	SWI/SNF related, matrix associated, actin dependent regulator of chromatin, subfamily a, member 4	HGNC:11100	19p13.2			SNTG2
		SERPINE1	Approved symbol	SERPINE1	serpin family E member 1	HGNC:8583	7q22.1			SNX14
		SLC22A15	Approved symbol	SLC22A15	solute carrier family 22 member 15	HGNC:20301	1p13.1			SNX5
		SLC25A27	Approved symbol	SLC25A27	solute carrier family 25 member 27	HGNC:21065	6p12.3			SOD1
		SLC35B1	Approved symbol	SLC35B1	solute carrier family 35 member B1	HGNC:20798	17q21.33			SON
		SMARCC2	Approved symbol	SMARCC2	SWI/SNF related, matrix associated, actin dependent regulator of chromatin subfamily c member 2	HGNC:11105	12q13.2			SOX5
		SMC1A	Approved symbol	SMC1A	structural maintenance of chromosomes 1A	HGNC:11111	Xp11.22			SPARCL1
		SMC3	Approved symbol	SMC3	structural maintenance of chromosomes 3	HGNC:2468	10q25.2			SPAST
		SMG6	Approved symbol	SMG6	SMG6 nonsense mediated mRNA decay factor	HGNC:17809	17p13.3			PAK1
		SMURF1	Approved symbol	SMURF1	SMAD specific E3 ubiquitin protein ligase 1	HGNC:16807	7q22.1			PKN1
		SNAP25	Approved symbol	SNAP25	synaptosome associated protein 25	HGNC:11132	20p12.2			SPEN
		SND1	Approved symbol	SND1	staphylococcal nuclease and tudor domain containing 1	HGNC:30646	7q32.1			SPP2
		SNTG2	Approved symbol	SNTG2	syntrophin gamma 2	HGNC:13741	2p25.3			SGPP2
		SNX14	Approved symbol	SNX14	sorting nexin 14	HGNC:14977	6q14.3			GPKOW
		SNX5	Approved symbol	SNX5	sorting nexin 5	HGNC:14969	20p11.23			SRCAP
		SOD1	Approved symbol	SOD1	superoxide dismutase 1	HGNC:11179	21q22.11			SRGAP3
		SON	Approved symbol	SON	SON DNA and RNA binding protein	HGNC:11183	21q22.11			SRSF11
		SOX5	Approved symbol	SOX5	SRY-box transcription factor 5	HGNC:11201	12p12.1			SSPOP
		SPARCL1	Approved symbol	SPARCL1	SPARC like 1	HGNC:11220	4q22.1			SSRP1
		SPAST	Approved symbol	SPAST	spastin	HGNC:11233	2p22.3			ST7
		RPS10P2-AS1	Unmatched symbol							LRP12
		PAK1	Previous symbol	PAK1	p21 (RAC1) activated kinase 1	HGNC:8590	11q13.5-q14.1			ST8SIA2
		PAK1	Previous symbol	PKN1	protein kinase N1	HGNC:9405	19p13.12			STAG1
		SPEN	Approved symbol	SPEN	spen family transcriptional repressor	HGNC:17575	1p36.21-p36.13			PMEPA1
		SPP2	Previous symbol	SPP2	secreted phosphoprotein 2	HGNC:11256	2q37.1			STK39
		SPP2	Previous symbol	SGPP2	sphingosine-1-phosphate phosphatase 2	HGNC:19953	2q36.1			STX1A
		SPP2	Previous symbol	GPKOW	G-patch domain and KOW motifs	HGNC:30677	Xp11.23			STXBP1
		SRCAP	Approved symbol	SRCAP	Snf2 related CREBBP activator protein	HGNC:16974	16p11.2			STXBP5
		SRGAP3	Approved symbol	SRGAP3	SLIT-ROBO Rho GTPase activating protein 3	HGNC:19744	3p25.3			STYK1
		SRSF11	Approved symbol	SRSF11	serine and arginine rich splicing factor 11	HGNC:10782	1p31.1			SYAP1
		SSPO	Alias symbol	SSPOP	SCO-spondin, pseudogene	HGNC:21998	7q36.1			SYN1
		SSRP1	Approved symbol	SSRP1	structure specific recognition protein 1	HGNC:11327	11q12.1			SYN2
		ST7	Previous symbol	ST7	suppression of tumorigenicity 7	HGNC:11351	7q31.2			SYNCRIP
		ST7	Previous symbol	LRP12	LDL receptor related protein 12	HGNC:31708	8q22.3			SYNE1
		ST8SIA2	Approved symbol	ST8SIA2	ST8 alpha-N-acetyl-neuraminide alpha-2,8-sialyltransferase 2	HGNC:10870	15q26.1			SYNGAP1
		STAG1	Previous symbol	STAG1	stromal antigen 1	HGNC:11354	3q22.3			SYNJ1
		STAG1	Previous symbol	PMEPA1	prostate transmembrane protein, androgen induced 1	HGNC:14107	20q13.31			SYT1
		STK39	Approved symbol	STK39	serine/threonine kinase 39	HGNC:17717	2q24.3			SYT17
		STX1A	Approved symbol	STX1A	syntaxin 1A	HGNC:11433	7q11.23			TAF1
		STXBP1	Approved symbol	STXBP1	syntaxin binding protein 1	HGNC:11444	9q34.11			TAF1C
		STXBP5	Approved symbol	STXBP5	syntaxin binding protein 5	HGNC:19665	6q24.3			TAF6
		STYK1	Approved symbol	STYK1	serine/threonine/tyrosine kinase 1	HGNC:18889	12p13.2			TANC2
		SYAP1	Approved symbol	SYAP1	synapse associated protein 1	HGNC:16273	Xp22.2			TAOK1
		SYN1	Approved symbol	SYN1	synapsin I	HGNC:11494	Xp11.3-p11.23			TAOK2
		SYN2	Approved symbol	SYN2	synapsin II	HGNC:11495	3p25.2			TBC1D23
		SYNCRIP	Approved symbol	SYNCRIP	synaptotagmin binding cytoplasmic RNA interacting protein	HGNC:16918	6q14.3			TBC1D31
		SYNE1	Approved symbol	SYNE1	spectrin repeat containing nuclear envelope protein 1	HGNC:17089	6q25.2			TBC1D5
		SYNGAP1	Approved symbol	SYNGAP1	synaptic Ras GTPase activating protein 1	HGNC:11497	6p21.32			TBCK
		SYNJ1	Approved symbol	SYNJ1	synaptojanin 1	HGNC:11503	21q22.11			TBL1X
		SYT1	Approved symbol	SYT1	synaptotagmin 1	HGNC:11509	12q21.2			TBL1XR1
		SYT17	Approved symbol	SYT17	synaptotagmin 17	HGNC:24119	16p12.3			TBR1
		TAF1	Approved symbol	TAF1	TATA-box binding protein associated factor 1	HGNC:11535	Xq13.1			TBX1
		TAF1C	Approved symbol	TAF1C	TATA-box binding protein associated factor, RNA polymerase I subunit C	HGNC:11534	16q24			TCF20
		TAF6	Approved symbol	TAF6	TATA-box binding protein associated factor 6	HGNC:11540	7q22.1			TCF4
		TANC2	Approved symbol	TANC2	tetratricopeptide repeat, ankyrin repeat and coiled-coil containing 2	HGNC:30212	17q23.2-q23.3			TCF7L2
		TAOK1	Approved symbol	TAOK1	TAO kinase 1	HGNC:29259	17q11.2			TDO2
		TAOK2	Approved symbol	TAOK2	TAO kinase 2	HGNC:16835	16p11.2			TECTA
		TBC1D23	Approved symbol	TBC1D23	TBC1 domain family member 23	HGNC:25622	3q12.1-q12.2			TERF2
		TBC1D31	Approved symbol	TBC1D31	TBC1 domain family member 31	HGNC:30888	8q24.13			TET2
		TBC1D5	Approved symbol	TBC1D5	TBC1 domain family member 5	HGNC:19166	3p24.3			THBS1
		TBCK	Approved symbol	TBCK	TBC1 domain containing kinase	HGNC:28261	4q24			THRA
		TBL1X	Approved symbol	TBL1X	transducin beta like 1 X-linked	HGNC:11585	Xp22.31-p22.2			TLK2
		TBL1XR1	Approved symbol	TBL1XR1	TBL1X receptor 1	HGNC:29529	3q26.32			TM4SF19
		TBR1	Approved symbol	TBR1	T-box brain transcription factor 1	HGNC:11590	2q24.2			TM4SF20
		TBX1	Approved symbol	TBX1	T-box transcription factor 1	HGNC:11592	22q11.21			TMEM39B
		TCF20	Approved symbol	TCF20	transcription factor 20	HGNC:11631	22q13.2			TMLHE
		TCF4	Previous symbol	TCF4	transcription factor 4	HGNC:11634	18q21.2			TNRC6B
		TCF4	Previous symbol	TCF7L2	transcription factor 7 like 2	HGNC:11641	10q25.2-q25.3			TOP3B
		TCF7L2	Approved symbol	TCF7L2	transcription factor 7 like 2	HGNC:11641	10q25.2-q25.3			TERB2
		TDO2	Approved symbol	TDO2	tryptophan 2,3-dioxygenase	HGNC:11708	4q32.1			TRAF7
		TECTA	Approved symbol	TECTA	tectorin alpha	HGNC:11720	11q23.3			TRAPPC6B
		TERF2	Approved symbol	TERF2	telomeric repeat binding factor 2	HGNC:11729	16q22.1			TRAPPC9
		TET2	Approved symbol	TET2	tet methylcytosine dioxygenase 2	HGNC:25941	4q24			TRIO
		THBS1	Approved symbol	THBS1	thrombospondin 1	HGNC:11785	15q14			TRIP12
		THRA	Approved symbol	THRA	thyroid hormone receptor alpha	HGNC:11796	17q21.1			TRPC6
		TLK2	Approved symbol	TLK2	tousled like kinase 2	HGNC:11842	17q23.2			TRPM1
		TM4SF19	Approved symbol	TM4SF19	transmembrane 4 L six family member 19	HGNC:25167	3q29			TRRAP
		TM4SF20	Approved symbol	TM4SF20	transmembrane 4 L six family member 20	HGNC:26230	2q36.3			TSC1
		TMEM39B	Approved symbol	TMEM39B	transmembrane protein 39B	HGNC:25510	1p35.2			TSC2
		TMLHE	Approved symbol	TMLHE	trimethyllysine hydroxylase, epsilon	HGNC:18308	Xq28			TSHZ3
		TNRC6B	Approved symbol	TNRC6B	trinucleotide repeat containing adaptor 6B	HGNC:29190	22q13.1			TSPAN17
		TOP3B	Approved symbol	TOP3B	DNA topoisomerase III beta	HGNC:11993	22q11.22			TSPAN4
		TERB2	Approved symbol	TERB2	telomere repeat binding bouquet formation protein 2	HGNC:28520	15q21.1			TSPAN7
		TRAF7	Approved symbol	TRAF7	TNF receptor associated factor 7	HGNC:20456	16p13.3			TTI2
		TRAPPC6B	Approved symbol	TRAPPC6B	trafficking protein particle complex 6B	HGNC:23066	14q21.1			TTN
		TRAPPC9	Approved symbol	TRAPPC9	trafficking protein particle complex 9	HGNC:30832	8q24.3			TUBGCP5
		TRIO	Approved symbol	TRIO	trio Rho guanine nucleotide exchange factor	HGNC:12303	5p15.2			UBE3A
		TRIP12	Approved symbol	TRIP12	thyroid hormone receptor interactor 12	HGNC:12306	2q36.3			TSPOAP1
		TRPC6	Approved symbol	TRPC6	transient receptor potential cation channel subfamily C member 6	HGNC:12338	11q22.1			UBE3C
		TRPM1	Approved symbol	TRPM1	transient receptor potential cation channel subfamily M member 1	HGNC:7146	15q13.3			UBN2
		TRRAP	Approved symbol	TRRAP	transformation/transcription domain associated protein	HGNC:12347	7q22.1			UBR5
		TSC1	Approved symbol	TSC1	TSC complex subunit 1	HGNC:12362	9q34			UIMC1
		TSC2	Approved symbol	TSC2	TSC complex subunit 2	HGNC:12363	16p13.3			UNC13A
		TSHZ3	Approved symbol	TSHZ3	teashirt zinc finger homeobox 3	HGNC:30700	19q12			UNC79
		TSPAN17	Approved symbol	TSPAN17	tetraspanin 17	HGNC:13594	5q35.2			UNC80
		TSPAN4	Approved symbol	TSPAN4	tetraspanin 4	HGNC:11859	11p15.5			UPF2
		TSPAN7	Approved symbol	TSPAN7	tetraspanin 7	HGNC:11854	Xp11.4			UPF3B
		TTI2	Approved symbol	TTI2	TELO2 interacting protein 2	HGNC:26262	8p12			USH2A
		TTN	Approved symbol	TTN	titin	HGNC:12403	2q31.2			USP15
		TUBGCP5	Approved symbol	TUBGCP5	tubulin gamma complex associated protein 5	HGNC:18600	15q11.2			USP45
		UBE3A	Approved symbol	UBE3A	ubiquitin protein ligase E3A	HGNC:12496	15q11.2			USP7
		TSPOAP1	Approved symbol	TSPOAP1	TSPO associated protein 1	HGNC:16831	17q22			USP9X
		UBE3C	Approved symbol	UBE3C	ubiquitin protein ligase E3C	HGNC:16803	7q36.3			USP9Y
		UBN2	Approved symbol	UBN2	ubinuclein 2	HGNC:21931	7q34			VAMP2
		UBR5	Approved symbol	UBR5	ubiquitin protein ligase E3 component n-recognin 5	HGNC:16806	8q22.3			VIL1
		UIMC1	Approved symbol	UIMC1	ubiquitin interaction motif containing 1	HGNC:30298	5q35.2			VPS13B
		UNC13A	Approved symbol	UNC13A	unc-13 homolog A	HGNC:23150	19p13.11			TPO
		UNC79	Approved symbol	UNC79	unc-79 homolog, NALCN channel complex subunit	HGNC:19966	14q32.12			THPO
		UNC80	Approved symbol	UNC80	unc-80 homolog, NALCN channel complex subunit	HGNC:26582	2q34			TRIM33
		UPF2	Approved symbol	UPF2	UPF2 regulator of nonsense mediated mRNA decay	HGNC:17854	10p14			TTC25
		UPF3B	Approved symbol	UPF3B	UPF3B regulator of nonsense mediated mRNA decay	HGNC:20439	Xq24			UBE2H
		USH2A	Approved symbol	USH2A	usherin	HGNC:12601	1q41			VASH1
		USP15	Approved symbol	USP15	ubiquitin specific peptidase 15	HGNC:12613	12q14.1			VDR
		USP45	Approved symbol	USP45	ubiquitin specific peptidase 45	HGNC:20080	6q16.2			VSIG4
		USP7	Approved symbol	USP7	ubiquitin specific peptidase 7	HGNC:12630	16p13.2			WAC
		USP9X	Approved symbol	USP9X	ubiquitin specific peptidase 9 X-linked	HGNC:12632	Xp11.4			WASF1
		USP9Y	Approved symbol	USP9Y	ubiquitin specific peptidase 9 Y-linked	HGNC:12633	Yq11.221			WDFY3
		VAMP2	Approved symbol	VAMP2	vesicle associated membrane protein 2	HGNC:12643	17p13.1			WDFY4
		VIL1	Approved symbol	VIL1	villin 1	HGNC:12690	2q35			WDR26
		VPS13B	Approved symbol	VPS13B	vacuolar protein sorting 13 homolog B	HGNC:2183	8q22.2			WNK3
		TPO	Previous symbol	TPO	thyroid peroxidase	HGNC:12015	2p25.3			WNT1
		TPO	Previous symbol	THPO	thrombopoietin	HGNC:11795	3q27.1			WWOX
		TRIM33	Approved symbol	TRIM33	tripartite motif containing 33	HGNC:16290	1p13.2			XPC
		TTC25	Approved symbol	TTC25	tetratricopeptide repeat domain 25	HGNC:25280	17q21.2			XPO1
		UBE2H	Approved symbol	UBE2H	ubiquitin conjugating enzyme E2 H	HGNC:12484	7q32.2			YEATS2
		VASH1	Approved symbol	VASH1	vasohibin 1	HGNC:19964	14q24.3			YTHDC2
		VDR	Approved symbol	VDR	vitamin D receptor	HGNC:12679	12q13.11			YWHAE
		VSIG4	Approved symbol	VSIG4	V-set and immunoglobulin domain containing 4	HGNC:17032	Xq12			YY1
		WAC	Approved symbol	WAC	WW domain containing adaptor with coiled-coil	HGNC:17327	10p12.1			ZBTB16
		WASF1	Approved symbol	WASF1	WASP family member 1	HGNC:12732	6q21			ZBTB20
		WDFY3	Approved symbol	WDFY3	WD repeat and FYVE domain containing 3	HGNC:20751	4q21.23			ZC3H11A
		WDFY4	Approved symbol	WDFY4	WDFY family member 4	HGNC:29323	10q11.23			ZC3H4
		WDR26	Approved symbol	WDR26	WD repeat domain 26	HGNC:21208	1q42.11-q42.12			ZFYVE26
		WNK3	Approved symbol	WNK3	WNK lysine deficient protein kinase 3	HGNC:14543	Xp11.22			ZMYND11
		WNT1	Approved symbol	WNT1	Wnt family member 1	HGNC:12774	12q13.12			ZNF18
		WWOX	Approved symbol	WWOX	WW domain containing oxidoreductase	HGNC:12799	16q23.1-q23.2			ZNF292
		XPC	Approved symbol	XPC	XPC complex subunit, DNA damage recognition and repair factor	HGNC:12816	3p25.1			ZNF385B
		XPO1	Approved symbol	XPO1	exportin 1	HGNC:12825	2p15			ZNF462
		YEATS2	Approved symbol	YEATS2	YEATS domain containing 2	HGNC:25489	3q27.1			ZNF517
		YTHDC2	Approved symbol	YTHDC2	YTH domain containing 2	HGNC:24721	5q22.2			ZNF548
		YWHAE	Approved symbol	YWHAE	tyrosine 3-monooxygenase/tryptophan 5-monooxygenase activation protein epsilon	HGNC:12851	17p13.3			ZNF559
		YY1	Approved symbol	YY1	YY1 transcription factor	HGNC:12856	14q32.2			ZNF626
		ZBTB16	Approved symbol	ZBTB16	zinc finger and BTB domain containing 16	HGNC:12930	11q23.2			ZNF713
		ZBTB20	Approved symbol	ZBTB20	zinc finger and BTB domain containing 20	HGNC:13503	3q13.31			ZNF774
		ZC3H11A	Approved symbol	ZC3H11A	zinc finger CCCH-type containing 11A	HGNC:29093	1q32.1			ZNF804A
		ZC3H4	Approved symbol	ZC3H4	zinc finger CCCH-type containing 4	HGNC:17808	19q13.32			ZNF827
		ZFYVE26	Approved symbol	ZFYVE26	zinc finger FYVE-type containing 26	HGNC:20761	14q24.1			ZSWIM6
		ZMYND11	Approved symbol	ZMYND11	zinc finger MYND-type containing 11	HGNC:16966	10p15.3			ZWILCH
		ZNF18	Approved symbol	ZNF18	zinc finger protein 18	HGNC:12969	17p12
		ZNF292	Approved symbol	ZNF292	zinc finger protein 292	HGNC:18410	6q14.3
		ZNF385B	Approved symbol	ZNF385B	zinc finger protein 385B	HGNC:26332	2q31.2-q31.3
		ZNF462	Approved symbol	ZNF462	zinc finger protein 462	HGNC:21684	9q31.2
		ZNF517	Approved symbol	ZNF517	zinc finger protein 517	HGNC:27984	8q24.3
		ZNF548	Approved symbol	ZNF548	zinc finger protein 548	HGNC:26561	19q13.43
		ZNF559	Approved symbol	ZNF559	zinc finger protein 559	HGNC:28197	19p13.2
		ZNF626	Approved symbol	ZNF626	zinc finger protein 626	HGNC:30461	19p12
		ZNF713	Approved symbol	ZNF713	zinc finger protein 713	HGNC:22043	7p11.2
		ZNF774	Approved symbol	ZNF774	zinc finger protein 774	HGNC:33108	15q26.1
		ZNF804A	Approved symbol	ZNF804A	zinc finger protein 804A	HGNC:21711	2q32.1
		ZNF827	Approved symbol	ZNF827	zinc finger protein 827	HGNC:27193	4q31.21-q31.22
		ZSWIM6	Approved symbol	ZSWIM6	zinc finger SWIM-type containing 6	HGNC:29316	5q12.1
		ZWILCH	Approved symbol	ZWILCH	zwilch kinetochore protein	HGNC:25468	15q22.31
		RP11-1407O15.2	Unmatched
		Legend
			Alias
			Unmatched
			Previous
			Duplicate

## Sheet: MAND and SFARI Gene Overlap
Overlap 20 Genes	AGBL4
	CPEB4
	DOCK4
	DST
	FEZF2
	FOXG1
	GABRA3
	GALNT14
	GPR37
	LRP12
	MBD5
	MLANA
	OXTR
	P4HA2
	PRICKLE2
	PTBP2
	RORB
	SLC1A1
	ST7
	TBR1

## Sheet: Enrichment Data 
MBD5 List From Topp FUN on 2/18/20												SFARI List from TOP FUN on 2/18/20												Comparison			SIMILAR		MBD5 Specific		SFARI Specific
2: GO: Biological Process [Display Chart] 418 input genes in category / 5429 annotations before applied cutoff / 20146 genes in category												2: GO: Biological Process [Display Chart] 928 input genes in category / 8243 annotations before applied cutoff / 20146 genes in category												MBD5	SFARI		neurogenesis		forebrain regionalization		trans-synaptic signaling
	ID	Name	Source	pValue	FDR B&H	FDR B&Y	Bonferroni	Genes from Input	Genes in Annotation	1/Bonferroni			ID	Name	Source	pValue	FDR B&H	FDR B&Y	Bonferroni	Genes from Input	Genes in Annotation	1/Bonferroni		forebrain regionalization	trans-synaptic signaling		neuron differentiation		regulation of cell population proliferation		synaptic signaling
1	GO:0021871	forebrain regionalization		2.202e-09	1.196e-05	0.0001097	1.196e-05	9	27	83612		1	GO:0099537	trans-synaptic signaling		1.884e-65	1.323e-61	1.27e-60	1.553e-61	178	900	6.43915e+60		regulation of cell population proliferation	synaptic signaling		generation of neurons		animal organ morphogenesis		chemical synaptic transmission
2	GO:0042127	regulation of cell population proliferation		5.346e-09	1.451e-05	0.0001332	2.902e-05	78	1921	34459		2	GO:0099536	synaptic signaling		3.211e-65	1.323e-61	1.27e-60	2.646e-61	179	913	3.77929e+60		animal organ morphogenesis	chemical synaptic transmission		central nervous system development		positive regulation of cell population proliferation		anterograde trans-synaptic signaling
3	GO:0009887	animal organ morphogenesis		1.373e-08	2.401e-05	0.0002203	7.456e-05	57	1241	13412		3	GO:0007268	chemical synaptic transmission		4.988e-63	1.028e-59	9.863e-59	4.112e-59	174	891	2.43191e+58		neurogenesis	anterograde trans-synaptic signaling		regulation of neurogenesis		telencephalon regionalization		behavior
4	GO:0022008	neurogenesis		1.769e-08	2.401e-05	0.0002203	9.604e-05	75	1867	10412.3		4	GO:0098916	anterograde trans-synaptic signaling		4.988e-63	1.028e-59	9.863e-59	4.112e-59	174	891	2.43191e+58		neuron differentiation	behavior		regulation of nervous system development		regionalization		cell-cell signaling
5	GO:0030182	neuron differentiation		3.389e-08	3.68e-05	0.0003377	0.000184	66	1579	5434.78		5	GO:0007610	behavior		2.874e-56	4.738e-53	4.546e-52	2.369e-52	150	739	4.22119e+51		generation of neurons	cell-cell signaling		regulation of cell development		sensory organ development		regulation of trans-synaptic signaling
6	GO:0048699	generation of neurons		7.199e-08	6.514e-05	0.0005978	0.0003909	70	1752	2558.2		6	GO:0007267	cell-cell signaling		2.983e-55	4.099e-52	3.932e-51	2.459e-51	248	1899	4.06669e+50		central nervous system development	central nervous system development		head development		anatomical structure formation involved in morphogenesis		modulation of chemical synaptic transmission
7	GO:0007417	central nervous system development		1.455e-07	0.0001129	0.001036	0.0007901	51	1129	1265.66		7	GO:0007417	central nervous system development		8.74e-51	1.029e-47	9.874e-47	7.204e-47	179	1129	1.38812e+46		positive regulation of cell population proliferation	generation of neurons		brain development		neural precursor cell proliferation		synapse organization
8	GO:0008284	positive regulation of cell population proliferation		3.553e-07	0.0002411	0.002213	0.001929	49	1096	518.403		8	GO:0048699	generation of neurons		9.62e-48	9.913e-45	9.511e-44	7.93e-44	224	1752	1.26103e+43		regulation of neurogenesis	regulation of trans-synaptic signaling				regulation of neural precursor cell proliferation		cognition
9	GO:0050767	regulation of neurogenesis		4.286e-07	0.0002585	0.002373	0.002327	45	972	429.738		9	GO:0099177	regulation of trans-synaptic signaling		1.657e-47	1.518e-44	1.456e-43	1.366e-43	118	540	7.32064e+42		telencephalon regionalization	neurogenesis				neuron fate commitment		learning or memory
10	GO:0021978	telencephalon regionalization		5.169e-07	0.0002806	0.002575	0.002806	6	16	356.379		10	GO:0022008	neurogenesis		1.919e-47	1.582e-44	1.518e-43	1.582e-43	232	1867	6.32111e+42		regionalization	modulation of chemical synaptic transmission				positive regulation of blood circulation		cell projection morphogenesis
11	GO:0003002	regionalization		5.789e-07	0.0002857	0.002622	0.003143	25	386	318.167		11	GO:0050804	modulation of chemical synaptic transmission		8.771e-47	6.573e-44	6.306e-43	7.23e-43	117	539	1.38313e+42		regulation of nervous system development	head development				muscle structure development		regulation of membrane potential
12	GO:0051960	regulation of nervous system development		6.923e-07	0.0003132	0.002874	0.003758	48	1088	266.099		12	GO:0060322	head development		3.519e-45	2.417e-42	2.319e-41	2.9e-41	149	885	3.44828e+40		regulation of cell development	synapse organization				positive regulation of cell development		plasma membrane bounded cell projection morphogenesis
13	GO:0060284	regulation of cell development		9.317e-07	0.0003891	0.00357	0.005058	49	1133	197.707		13	GO:0050808	synapse organization		9.719e-45	6.163e-42	5.913e-41	8.012e-41	110	498	1.24813e+40		positive regulation of cell differentiation	neuron differentiation				eye development		cell morphogenesis
14	GO:0045597	positive regulation of cell differentiation		1.2e-06	0.0004654	0.004271	0.006515	50	1177	153.492		14	GO:0030182	neuron differentiation		8.252e-44	4.859e-41	4.661e-40	6.802e-40	204	1579	1.47016e+39		sensory organ development	brain development				camera-type eye development		cell part morphogenesis
15	GO:0007423	sensory organ development		1.32e-06	0.0004778	0.004385	0.007167	33	633	139.528		15	GO:0007420	brain development		3.787e-43	2.081e-40	1.997e-39	3.122e-39	141	830	3.20307e+38		anatomical structure formation involved in morphogenesis	neuron development				visual system development		neuron projection morphogenesis
16	GO:0048646	anatomical structure formation involved in morphogenesis		1.713e-06	0.0005812	0.005334	0.009299	55	1365	107.538		16	GO:0048666	neuron development		3.051e-40	1.572e-37	1.508e-36	2.515e-36	176	1298	3.97614e+35		neural precursor cell proliferation	cognition
17	GO:0061351	neural precursor cell proliferation		2.214e-06	0.0007072	0.006489	0.01202	16	189	83.1947		17	GO:0050890	cognition		8.167e-40	3.96e-37	3.799e-36	6.732e-36	88	357	1.48544e+35		regulation of neural precursor cell proliferation	neuron projection development
18	GO:2000177	regulation of neural precursor cell proliferation		3.059e-06	0.0009227	0.008467	0.01661	12	110	60.2047		18	GO:0031175	neuron projection development		6.2e-39	2.839e-36	2.724e-35	5.111e-35	162	1151	1.95656e+34		head development	learning or memory
19	GO:0060322	head development		3.51e-06	0.001003	0.009204	0.01906	40	885	52.4659		19	GO:0007611	learning or memory		4.882e-37	2.118e-34	2.032e-33	4.024e-33	80	317	2.48509e+32		brain development	cell projection morphogenesis
20	GO:0007420	brain development		4.635e-06	0.001258	0.01155	0.02516	38	830	39.7456		20	GO:0048858	cell projection morphogenesis		1.701e-36	7.012e-34	6.727e-33	1.402e-32	125	763	7.13267e+31		neuron fate commitment	regulation of membrane potential
21	GO:0048663	neuron fate commitment		5.339e-06	0.00138	0.01267	0.02899	10	79	34.4947		21	GO:0042391	regulation of membrane potential		3.869e-36	1.465e-33	1.405e-32	3.19e-32	101	517	3.1348e+31		positive regulation of blood circulation	plasma membrane bounded cell projection morphogenesis
22	GO:1903524	positive regulation of blood circulation		6.595e-06	0.001595	0.01464	0.03581	11	99	27.9252		22	GO:0120039	plasma membrane bounded cell projection morphogenesis		3.909e-36	1.465e-33	1.405e-32	3.222e-32	124	758	3.10366e+31		muscle structure development	cell morphogenesis
23	GO:0061061	muscle structure development		6.986e-06	0.001595	0.01464	0.03793	36	780	26.3644		23	GO:0000902	cell morphogenesis		6.917e-36	2.479e-33	2.379e-32	5.702e-32	159	1179	1.75377e+31		positive regulation of cell development	cell part morphogenesis
24	GO:0010720	positive regulation of cell development		7.31e-06	0.001595	0.01464	0.03968	33	686	25.2016		24	GO:0032990	cell part morphogenesis		2.501e-35	8.59e-33	8.242e-32	2.062e-31	125	783	4.84966e+30		forebrain development	neuron projection morphogenesis
25	GO:0030900	forebrain development		7.346e-06	0.001595	0.01464	0.03988	25	445	25.0752		25	GO:0048812	neuron projection morphogenesis		4.71e-35	1.553e-32	1.49e-31	3.882e-31	121	743	2.57599e+30		eye development	cellular component morphogenesis
26	GO:0001654	eye development		7.788e-06	0.001612	0.0148	0.04228	24	418	23.6518		26	GO:0032989	cellular component morphogenesis		1.608e-32	5.098e-30	4.891e-29	1.325e-28	162	1297	7.54717e+27		camera-type eye development	nervous system process
27	GO:0043010	camera-type eye development		8.019e-06	0.001612	0.0148	0.04354	22	363	22.9674		27	GO:0050877	nervous system process		2.586e-32	7.894e-30	7.574e-29	2.131e-28	185	1616	4.69263e+27		cellular component morphogenesis	regulation of nervous system development
28	GO:0032989	cellular component morphogenesis		8.369e-06	0.001623	0.01489	0.04544	51	1297	22.007		28	GO:0051960	regulation of nervous system development		1.685e-31	4.959e-29	4.758e-28	1.389e-27	144	1088	7.19942e+26		visual system development	regulation of ion transport
29	GO:0150063	visual system development		9.131e-06	0.001695	0.01555	0.04957	24	422	20.1735		29	GO:0043269	regulation of ion transport		1.22e-30	3.466e-28	3.326e-27	1.005e-26	120	812	9.95025e+25		positive regulation of heart contraction	cell morphogenesis involved in neuron differentiation
30	GO:0045823	positive regulation of heart contraction		9.366e-06	0.001695	0.01555	0.05085	8	51	19.6657		30	GO:0048667	cell morphogenesis involved in neuron differentiation		1.962e-30	5.391e-28	5.172e-27	1.617e-26	109	689	6.18429e+25		positive regulation of developmental process	cell projection organization
31	GO:0051094	positive regulation of developmental process		1.021e-05	0.001788	0.01641	0.05544	60	1633	18.0375		31	GO:0030030	cell projection organization		4.948e-30	1.316e-27	1.262e-26	4.079e-26	195	1828	2.45158e+25		sensory system development	cell morphogenesis involved in differentiation
32	GO:0048880	sensory system development		1.11e-05	0.001884	0.01729	0.06028	24	427	16.5893		32	GO:0000904	cell morphogenesis involved in differentiation		5.524e-30	1.423e-27	1.365e-26	4.553e-26	124	873	2.19635e+25		negative regulation of transcription, DNA-templated	plasma membrane bounded cell projection organization
33	GO:0045892	negative regulation of transcription, DNA-templated		1.244e-05	0.002047	0.01878	0.06754	51	1316	14.806		33	GO:0120036	plasma membrane bounded cell projection organization		7.545e-30	1.885e-27	1.808e-26	6.219e-26	192	1790	1.60798e+25		pattern specification process	social behavior
34	GO:0007389	pattern specification process		1.468e-05	0.002345	0.02152	0.07971	26	493	12.5455		34	GO:0035176	social behavior		2.598e-29	6.119e-27	5.871e-26	2.142e-25	33	58	4.66853e+24		gliogenesis	intraspecies interaction between organisms
35	GO:0042063	gliogenesis		1.63e-05	0.002528	0.0232	0.08848	21	352	11.302		35	GO:0051703	intraspecies interaction between organisms		2.598e-29	6.119e-27	5.871e-26	2.142e-25	33	58	4.66853e+24		neuron development	regulation of cell development
36	GO:0048666	neuron development		1.789e-05	0.002698	0.02476	0.09713	50	1298	10.2955		36	GO:0060284	regulation of cell development		4.536e-29	1.039e-26	9.965e-26	3.739e-25	143	1133	2.67451e+24		cerebral cortex regionalization	regulation of neurogenesis
37	GO:0021796	cerebral cortex regionalization		2.12e-05	0.00311	0.02854	0.1151	4	9	8.6881		37	GO:0050767	regulation of neurogenesis		7.834e-29	1.745e-26	1.675e-25	6.458e-25	130	972	1.54847e+24		regulation of Notch signaling pathway	synaptic transmission, glutamatergic
38	GO:0008593	regulation of Notch signaling pathway		2.347e-05	0.003353	0.03077	0.1274	11	113	7.84929		38	GO:0035249	synaptic transmission, glutamatergic		2.799e-28	6.071e-26	5.825e-25	2.307e-24	42	108	4.33463e+23		negative regulation of transcription by RNA polymerase II	multi-organism behavior
39	GO:0000122	negative regulation of transcription by RNA polymerase II		2.645e-05	0.003662	0.0336	0.1436	39	931	6.96379		39	GO:0051705	multi-organism behavior		1.339e-27	2.83e-25	2.715e-24	1.104e-23	36	78	9.05797e+22		stem cell differentiation	regulation of neurotransmitter levels
40	GO:0048863	stem cell differentiation		2.698e-05	0.003662	0.0336	0.1465	18	282	6.82594		40	GO:0001505	regulation of neurotransmitter levels		1.392e-27	2.868e-25	2.751e-24	1.147e-23	80	425	8.7184e+22		negative regulation of RNA metabolic process	regulation of postsynaptic membrane potential
41	GO:0051253	negative regulation of RNA metabolic process		2.837e-05	0.003757	0.03447	0.154	54	1467	6.49351		41	GO:0060078	regulation of postsynaptic membrane potential		2.198e-27	4.419e-25	4.239e-24	1.812e-23	50	166	5.51876e+22		neuron projection development	learning
42	GO:0031175	neuron projection development		3.401e-05	0.004397	0.04035	0.1847	45	1151	5.41419		42	GO:0007612	learning		3.32e-27	6.515e-25	6.251e-24	2.737e-23	52	182	3.65364e+22		positive regulation of GTP binding	forebrain development
43	GO:1904426	positive regulation of GTP binding		3.493e-05	0.004411	0.04048	0.1897	3	4	5.27148		43	GO:0030900	forebrain development		3.396e-26	6.51e-24	6.246e-23	2.799e-22	80	445	3.5727e+21		negative regulation of nucleic acid-templated transcription	regulation of neuron projection development
44	GO:1903507	negative regulation of nucleic acid-templated transcription		3.614e-05	0.004429	0.04065	0.1962	51	1370	5.09684		44	GO:0010975	regulation of neuron projection development		8.048e-26	1.508e-23	1.447e-22	6.634e-22	95	614	1.50739e+21		regulation of blood circulation	regulation of neuron differentiation
45	GO:1903522	regulation of blood circulation		3.726e-05	0.004429	0.04065	0.2023	20	344	4.94315		45	GO:0045664	regulation of neuron differentiation		9.031e-26	1.654e-23	1.587e-22	7.445e-22	110	792	1.34318e+21		negative regulation of RNA biosynthetic process	positive regulation of synaptic transmission
46	GO:1902679	negative regulation of RNA biosynthetic process		3.753e-05	0.004429	0.04065	0.2038	51	1372	4.90677		46	GO:0050806	positive regulation of synaptic transmission		9.594e-26	1.719e-23	1.649e-22	7.908e-22	55	218	1.26454e+21		skeletal muscle cell differentiation	regulation of synaptic plasticity
47	GO:0035914	skeletal muscle cell differentiation		4.558e-05	0.005265	0.04832	0.2475	9	81	4.0404		47	GO:0048167	regulation of synaptic plasticity		1.16e-25	2.035e-23	1.952e-22	9.564e-22	56	227	1.04559e+21		negative regulation of biosynthetic process	chemical synaptic transmission, postsynaptic
48	GO:0009890	negative regulation of biosynthetic process		4.774e-05	0.005347	0.04907	0.2592	62	1797	3.85802		48	GO:0099565	chemical synaptic transmission, postsynaptic		2.71e-25	4.654e-23	4.465e-22	2.234e-21	52	198	4.47628e+20		tube development	neurotransmitter transport
49	GO:0035295	tube development		4.826e-05	0.005347	0.04907	0.262	48	1276	3.81679		49	GO:0006836	neurotransmitter transport		5.808e-25	9.77e-23	9.374e-22	4.787e-21	67	333	2.08899e+20		regulation of neuron differentiation	regulation of synapse organization
50	GO:0045664	regulation of neuron differentiation		5.474e-05	0.005943	0.05454	0.2972	34	792	3.36474		50	GO:0050807	regulation of synapse organization		9.663e-25	1.593e-22	1.528e-21	7.965e-21	60	271	1.25549e+20
	For Figure Making		Title	1/Bonfer	Title	LOG10(1/Bonf)								Title	1/Bonfer	Title	LOG10(1/Bonf)
			forebrain regionalization	83612	forebrain regionalization	4.92227								trans-synaptic signaling	6.43915e+60	trans-synaptic signaling	60.8088
			regulation of cell population proliferation	34459	regulation of cell population proliferation	4.5373								synaptic signaling	3.77929e+60	synaptic signaling	60.5774
			animal organ morphogenesis	13412	animal organ morphogenesis	4.12749								chemical synaptic transmission	2.43191e+58	chemical synaptic transmission	58.3859
			neurogenesis	10412.3	neurogenesis	4.01755								anterograde trans-synaptic signaling	2.43191e+58	anterograde trans-synaptic signaling	58.3859
			neuron differentiation	5434.78	neuron differentiation	3.73518								behavior	4.22119e+51	behavior	51.6254
			generation of neurons	2558.2	generation of neurons	3.40793								cell-cell signaling	4.06669e+50	cell-cell signaling	50.6092
			central nervous system development	1265.66	central nervous system development	3.10232								central nervous system development	1.38812e+46	central nervous system development	46.1424
			positive regulation of cell population proliferation	518.403	positive regulation of cell population proliferation	2.71467								generation of neurons	1.26103e+43	generation of neurons	43.1007
			regulation of neurogenesis	429.738	regulation of neurogenesis	2.6332								regulation of trans-synaptic signaling	7.32064e+42	regulation of trans-synaptic signaling	42.8645
			telencephalon regionalization	356.379	telencephalon regionalization	2.55191								neurogenesis	6.32111e+42	neurogenesis	42.8008
			regionalization	318.167	regionalization	2.50266								modulation of chemical synaptic transmission	1.38313e+42	modulation of chemical synaptic transmission	42.1409
			regulation of nervous system development	266.099	regulation of nervous system development	2.42504								head development	3.44828e+40	head development	40.5376
			regulation of cell development	197.707	regulation of cell development	2.29602								synapse organization	1.24813e+40	synapse organization	40.0963
			positive regulation of cell differentiation	153.492	positive regulation of cell differentiation	2.18609								neuron differentiation	1.47016e+39	neuron differentiation	39.1674
			sensory organ development	139.528	sensory organ development	2.14466								brain development	3.20307e+38	brain development	38.5056
			anatomical structure formation involved in morphogenesis	107.538	anatomical structure formation involved in morphogenesis	2.03156								neuron development	3.97614e+35	neuron development	35.5995
			neural precursor cell proliferation	83.1947	neural precursor cell proliferation	1.9201								cognition	1.48544e+35	cognition	35.1719
			regulation of neural precursor cell proliferation	60.2047	regulation of neural precursor cell proliferation	1.77963								neuron projection development	1.95656e+34	neuron projection development	34.2915
			head development	52.4659	head development	1.71988								learning or memory	2.48509e+32	learning or memory	32.3953
			brain development	39.7456	brain development	1.59929								cell projection morphogenesis	7.13267e+31	cell projection morphogenesis	31.8533

## Sheet: Pathway Data 
MBD5 List Added to DAVID
KEGG Pathways
MAPK
Fas cell surface death receptor(FAS)	FAS	GENE NAME	Related Genes	Species
Ras protein specific guanine nucleotide releasing factor 2(RASGRF2)	RASGRF2
calcium voltage-gated channel auxiliary subunit gamma 7(CACNG7)	CACNG7
dual specificity phosphatase 4(DUSP4)	DUSP4
fibroblast growth factor 19(FGF19)	FGF19
fibroblast growth factor 9(FGF9)	FGF9
interleukin 1 receptor type 1(IL1R1)	IL1R1
neurotrophin 4(NTF4)	NTF4
platelet derived growth factor receptor beta(PDGFRB)	PDGFRB	GENE NAME	Related Genes	Species
protein tyrosine phosphatase, non-receptor type 5(PTPN5)	PTPN5
transforming growth factor beta 2(TGFB2)	TGFB2
Splicesome
LSM5 homolog, U6 small nuclear RNA and mRNA degradation associated(LSM5)	LSM5
RNA binding motif protein, X-linked(RBMX)	RBMX
mago homolog, exon junction complex core component(MAGOH)	MAGOH
small nuclear ribonucleoprotein D1 polypeptide(SNRPD1)	SNRPD1
small nuclear ribonucleoprotein D2 polypeptide(SNRPD2)	SNRPD2
small nuclear ribonucleoprotein polypeptide E(SNRPE)	SNRPE
small nuclear ribonucleoprotein polypeptide F(SNRPF)	SNRPF
Cell Cycle
cell division cycle 7(CDC7)	CDC7
cyclin dependent kinase inhibitor 2B(CDKN2B)	CDKN2B
minichromosome maintenance complex component 2(MCM2)	MCM2
origin recognition complex subunit 1(ORC1)	ORC1
origin recognition complex subunit 4(ORC4)	ORC4
proliferating cell nuclear antigen(PCNA)	PCNA
transforming growth factor beta 2(TGFB2)	TGFB2
DNA Replcation
DNA replication helicase/nuclease 2(DNA2)	DNA2
minichromosome maintenance complex component 2(MCM2)	MCM2
proliferating cell nuclear antigen(PCNA)	PCNA
replication factor C subunit 4(RFC4)	RFC4
HIPPO Pathway
SRY-box 2(SOX2)	SOX2	Related Genes	Species
Wnt family member 7B(WNT7B)	WNT7B
Wnt family member 9A(WNT9A)	WNT9A
connective tissue growth factor(CTGF)	CTGF
frizzled class receptor 10(FZD10)	FZD10
par-6 family cell polarity regulator alpha(PARD6A)	PARD6A
snail family transcriptional repressor 2(SNAI2)	SNAI2
transforming growth factor beta 2(TGFB2)	TGFB2
